# Supplementary material for: Concerted action of kinesins KIF5B and KIF13B promotes efficient secretory vesicle transport to microtubule plus ends
Source: eLife. 2020 Nov 11;9:e61302. doi: 10.7554/eLife.61302 (PMC7710357; doi:10.7554/eLife.61302)
Supplement: Figure 5—source data 1. [file elife-61302-fig5-data1.xlsx]

## Sheet: Figure 5G
Figure 5G
(Fraction)	Histogram data
			KIF5B + KIF13B								KIF5B								KIF13B								PAUF
		Projected distance (nm)	0	0	0	0	0	0	0		0	0	0	0	0	0			0	0	0	0	0	0			0	0
		-550	0.0163934	0.003663	0.0171233	0.0154578	0.0109215	0.017982	0.022831		0.00369686	0.00453515	0.00147384	0.00470588	0.00355619	0.00491266			0.00162942	0.00190779	0.0015983	0.0015559	0.00204918	0.00161625			0.00443502	0.00518795
		-500	0	0.032967	0.0205479	0.0309156	0.0163823	0.016983	0.0205479		0.00924214	0.00997732	0.00810612	0.00235294	0.00853485	0.00818777			0.00488827	0.00389507	0.00426212	0.00288953	0.00468384	0.00316222			0.00896645	0.0100118
		-450	0.0163934	0.018315	0.0376712	0.0321046	0.025256	0.036963	0.0365297		0.00554529	0.0145125	0.0073692	0.00352941	0.00853485	0.00900655			0.00628492	0.00492846	0.00479488	0.00422316	0.0058548	0.00393521			0.0129194	0.0186584
		-400	0.114754	0.025641	0.0376712	0.0368609	0.0368601	0.031968	0.0502283		0.00924214	0.0213152	0.0140015	0.00588235	0.014936	0.018559			0.00977654	0.00643879	0.0122536	0.00577906	0.013466	0.00681634			0.0171616	0.0205698
		-350	0.114754	0.0622711	0.0547945	0.0404281	0.0354949	0.0589411	0.0684932		0.0184843	0.0290249	0.0117907	0.0176471	0.0192034	0.0207424			0.0121043	0.0101749	0.0101225	0.00689042	0.0149297	0.00846773			0.0221751	0.0263948
		-300	0.0327869	0.0476191	0.0410959	0.0439952	0.0566553	0.0439561	0.0502283		0.0277264	0.0340136	0.0198968	0.0188235	0.0213371	0.0264738			0.0151304	0.0141494	0.0117208	0.00955768	0.015808	0.0132813			0.0311415	0.0373168
		-250	0.0327869	0.0549451	0.0479452	0.0463734	0.0819113	0.0599401	0.0753425		0.0295749	0.0371882	0.0213707	0.0317647	0.0305832	0.0349345			0.018622	0.0198728	0.0218434	0.0135586	0.0278103	0.0192193			0.0382761	0.0440521
		-200	0.0491803	0.0586081	0.0821918	0.0772889	0.0846416	0.0649351	0.0593607		0.0406654	0.045805	0.0405306	0.0317647	0.0405405	0.0379367			0.0328212	0.0293323	0.0277038	0.022894	0.0436183	0.0281438			0.0558234	0.0574315
		-150	0.147541	0.0549451	0.0650685	0.0713436	0.106485	0.0719281	0.0821918		0.0480592	0.060771	0.0434783	0.0529412	0.0391181	0.0556769			0.0472533	0.045628	0.0415557	0.0342298	0.0553279	0.0507361			0.0724065	0.0823701
		-100	0.147541	0.0586081	0.0856164	0.0951248	0.120819	0.0849151	0.0936073		0.0702403	0.0739229	0.0700074	0.0482353	0.0640114	0.0739629			0.0817039	0.09531	0.0740544	0.0784619	0.0646956	0.100559			0.130447	0.116137
		-50	0.0655738	0.0476191	0.0684932	0.0856124	0.116041	0.100899	0.0958904		0.118299	0.0875284	0.124539	0.0929412	0.0974395	0.0982533			0.155494	0.189746	0.11561	0.17715	0.123244	0.17733			0.187139	0.148812
		0	0.0163934	0.0879121	0.0924657	0.0653983	0.072355	0.0759241	0.0616438		0.123845	0.116553	0.163596	0.141177	0.115221	0.127456			0.180633	0.21407	0.170485	0.226939	0.166862	0.197779			0.131797	0.118868
		50	0.0491803	0.0695971	0.0650685	0.0546968	0.0566553	0.0719281	0.0753425		0.146026	0.101134	0.151068	0.144706	0.151494	0.126092			0.144088	0.144754	0.1561	0.176928	0.154274	0.15003			0.07742	0.0787294
		100	0.0491803	0.0769231	0.0650685	0.0677765	0.0525597	0.0489511	0.0319635		0.118299	0.0961451	0.123066	0.104706	0.120199	0.10917			0.10824	0.0883148	0.117208	0.092465	0.100995	0.0929342			0.053413	0.0589788
		150	0.0327869	0.0659341	0.0650685	0.0523187	0.0300341	0.0529471	0.0388128		0.0924214	0.0761905	0.0626382	0.0894118	0.0789474	0.0788756			0.0644786	0.0478537	0.0756526	0.0611247	0.0611827	0.0594146			0.0419398	0.0470556
		200	0.0163934	0.0476191	0.0376712	0.0451843	0.0307167	0.0439561	0.0205479		0.0628466	0.0535147	0.0515844	0.0611765	0.0725462	0.0633188			0.0458566	0.0313196	0.0559403	0.0328962	0.0512295	0.0341169			0.0342268	0.0372258
		250	0.0163934	0.040293	0.0273973	0.0451843	0.025256	0.032967	0.0296804		0.0351202	0.0476191	0.0228445	0.0564706	0.044808	0.0463974			0.0281657	0.0220986	0.0420884	0.0206713	0.0327869	0.0198517			0.0268993	0.0299445
		300	0.0327869	0.0439561	0.0410959	0.0297265	0.0129693	0.032967	0.0342466		0.0184843	0.0349206	0.0228445	0.0423529	0.029872	0.025928			0.0183892	0.013911	0.0277038	0.0140031	0.0283958	0.0149678			0.0210181	0.0243925
		350	0.0327869	0.0476191	0.0205479	0.0356718	0.0143345	0.01998	0.0410959		0.0110906	0.030839	0.0198968	0.0247059	0.0156472	0.0188319			0.011406	0.00747218	0.0143847	0.0104468	0.0169789	0.00931099			0.0163903	0.0180213
		400	0.0163934	0.040293	0.0136986	0.0214031	0.00682594	0.017982	0.00913242		0.00924214	0.0181406	0.0162122	0.0141177	0.014936	0.0106441			0.00977654	0.0054849	0.0106553	0.00488998	0.00995316	0.00551632			0.011666	0.0128334
		450	0	0.014652	0.0136986	0.00713436	0.00682594	0.012987	0.00228311		0.00184843	0.00634921	0.0036846	0.0105882	0.00853485	0.00463974			0.00325885	0.00333863	0.00426212	0.00244499	0.0058548	0.00281086			0.0043386	0.00700828
		500	0	0	0	0	0	0	0		0	0	0	0	0	0			0	0	0	0	0	0			0	0
		550
	Raw data for the histogram		KIF5B + KIF13B								KIF5B								KIF13B								PAUF
			-210.699	48.1294	-33.6067	-253.744	-381.618	-35.3701	-264.98		24.186	275.809	102.943	-71.0935	155.281	392.193			-52.9802	-64.3389	468.629	-55.471	409.821	-108.796			-24.9437	-33.8474
			-275.986	411.872	164.269	-62.5592	138.175	-271.96	280.668		-1.94128	406.519	-342.379	-37.9971	227.807	-203.696			-222.6	-179.655	159.343	90.3622	-22.8326	-192.115			-12.6433	-82.2593
			-199.58	408.333	72.2703	-321.74	-106.266	-311.927	-181.022		-146.28	-382.39	199.526	-240.562	250.469	-205.621			-322.328	185.257	16.4083	96.0644	224.899	-226.291			-1.22359	146.119
			-103.238	448.748	448.814	-223.593	-126.429	57.36	-20.8063		3.08868	311.361	202.171	-81.2667	-31.2728	137.885			327.223	113.044	-191.866	55.0682	-218.374	-21.2892			-3.24629	-248.156
			189.479	195.904	314.594	-180.433	-126.451	71.2932	47.8829		207.403	-203.163	145.484	-66.9306	-188.503	57.4385			42.0464	142.982	-73.7152	-33.6493	-65.7831	374.778			-5.57375	-173.356
			446.242	-293.042	139.822	473.437	-4.05884	-268.182	-304.998		-255.938	-271.466	177.495	20.8594	-367.048	-452.653			174.291	135.686	-140.031	218.167	-87.2292	83.8076			-15.5359	229.035
			-317.081	-150.42	-15.3876	129.028	-20.0002	-227.029	-50.3253		153.618	218.451	114.386	77.3872	-47.0228	-177.837			228.791	112.038	-114.392	228.946	31.4187	-102.216			28.0705	-46.0197
			-286.801	171.685	-81.0143	-387.145	99.2183	-62.1432	-99.5912		198.233	96.671	308.582	41.7148	261.393	34.7593			139.995	74.9589	-81.7138	-35.1458	36.1841	473.05			-20.7356	205.351
			-333.403	435.734	78.2684	-430.292	44.1966	-12.2485	7.43508		94.613	-98.8195	267.62	17.0495	203.109	148.89			126.044	52.943	18.6663	-301.863	-50.7317	323.913			-17.6653	29.133
			-112.015	380.782	-228.4	-105.673	128.647	68.9232	262.586		4.95413	92.6738	443.367	-254.266	150.167	74.925			186.676	50.5919	32.0812	262.443	43.4461	117.22			-30.1398	-55.4013
			242.639	193.837	-278.213	236.011	-32.5763	-115.232	103.435		281.1	-42.0167	-197.466	328.658	123.993	4.36996			167.375	-183.843	166.327	87.5683	-80.0896	25.2078			-81.1741	-32.4641
			361.411	460.647	-396.65	-77.6231	-105.769	-56.2923	177.744		229.279	54.9482	205.686	225.046	146.154	-80.1462			212.436	190.908	-7.72823	-52.3155	73.0396	100.338			-68.742	-98.0096
			398.107	140.244	-89.5298	450.901	-47.2401	-14.1913	-129.992		142.094	-155.051	-67.963	42.8501	139.495	127.749			198.009	5.07143	133.194	-93.9823	17.8565	-11.1064			-42.0656	-69.228
			-319.387	-201.716	-285.77	-482.5	38.2863	96.8298	-186.513		103.407	-317.8	22.3805	341.199	136.168	38.9104			179.459	49.489	-12.7916	-26.3539	38.5106	117.995			-25.3195	-61.5043
			-333.871	-146.615	-497.109	-37.2547	138.202	-56.8634	-134.839		162.91	-316.095	41.8915	-250.714	102.733	194.52			163.54	-61.5177	-31.5329	19.4547	-10.9342	148.482			-49.2584	230.33
			5.73043	-411.788	-197.318	-398.222	203.691	-320.395	-94.4723		-12.1389	118.913	35.8654	-200.738	167.655	14.1091			144.181	51.9536	-192.827	-56.4958	32.8793	40.6834			-61.6578	486.481
			94.0293	-45.545	15.8937	-381.135	141.543	-127.086	-8.80588		-279.88	15.9157	108.414	406.959	350.713	218.669			79.912	183.304	-327.412	0.987353	-54.1395	-68.8018			-56.7032	137.312
			87.5941	387.062	450.948	78.1097	130.633	-101.661	-118.828		234.025	73.4778	223.395	-70.1509	66.1592	-95.4093			354.591	52.2534	-220.781	24.041	-66.8662	107.394			-60.4696	7.39158
			397.529	-215.741	218.196	108.02	-43.3821	-81.5997	46.5631		90.3281	-128.499	211.954	-297.915	-35.2553	45.0138			199.257	123.594	110.291	228.398	-237.088	66.7874			-79.6082	6.10426
			167.305	-253.788	95.6612	141.441	-81.079	-285.53	275.006		-49.8911	139.873	169.555	333.719	65.2972	218.564			-6.67404	170.836	49.3073	39.3987	289.998	328.081			-35.4896	-64.6287
			133.814	188.736	-125.724	159.842	-109.982	-477.62	-131.428		266.559	30.8562	275.589	333.46	29.245	68.9938			107.243	66.6215	-123.138	-37.8092	271.037	88.3819			60.9894	395.331
			-314.13	-68.5749	-28.0546	-285.144	-111.776	372.843	425.037		11.1523	-13.3198	207.665	215.024	119.08	348.058			99.4072	59.4332	121.686	38.5296	160.475	-3.35509			46.524	308.736
			-15.0619	-82.8455	-422.21	-232.183	-102.846	-167.098	405.677		-211.743	109.092	205.669	-7.72561	58.051	-100.306			83.1235	87.2085	166.993	24.8607	242.742	215.495			21.7089	-193.804
			-34.3689	-142.706	-263.042	-207.49	-79.6617	-93.2071	375.258		149.775	-131.31	-137.097	163.878	-168.644	-89.8649			-52.5343	98.3897	141.914	47.9028	210.989	74.4158			7.21586	-46.5118
			-168.352	203.631	-276.181	-224.494	-64.361	-17.1368	341.351		147.218	30.2562	152.608	-182.677	13.2208	-122.737			61.0124	83.5079	-41.1748	25.7617	289.553	22.7502			0.995194	-7.54022
			-230.346	-63.2017	-126.638	237.105	-46.4552	41.436	-478.578		18.6231	309.433	174.83	-223.485	224.738	-280.819			38.7884	96.2086	-167.346	43.7984	249.435	235.035			4.4554	-47.2983
			-516.173	172.906	-310.01	152.272	258.29	240.778	-311.521		-15.1726	187.621	156.117	-335.811	255.077	40.6272			65.2875	56.9837	-161.986	31.7987	-11.4827	267.099			46.5487	-37.8618
			-43.4687	-178.675	-226.934	-96.7595	-186.314	106.725	46.7448		117.008	226.382	-139.244	262.832	109.643	-390.82			79.5066	110.11	47.1229	52.6856	85.8786	218.586			20.2359	-124.642
			168.317	-93.9298	-122.802	303.716	179.826	120.871	-402.687		66.6219	64.3706	-348.628	466.277	167.46	-122.062			62.1759	179.023	152.741	11.0244	264.618	183.474			64.9466	437.352
			15.5763	-87.2984	20.5137	-332.551	-266.693	79.0234	-143.574		-267.033	-51.0418	-147.052	158.063	130.639	-26.5312			46.5576	179.622	91.9039	31.7693	160.494	38.3897			21.5423	119.238
			111.774	11.1544	-135.471	-79.7454	-235.737	175.774	-500.042		-154.971	67.2232	-336.034	-19.0464	-17.1966	132.804			48.1729	-117.603	63.1626	68.0092	200.795	122.616			27.678	-86.6213
			-60.3577	-30.0071	-149.237	-38.2645	-149.238	208.096	-210.663		59.6462	85.6629	-110.724	88.1216	-24.2194	342.619			50.1292	-79.6542	217.275	114.224	246.696	128.241			36.5134	-65.1997
			-87.8618	-24.5191	-131.913	-2.68697	15.5784	147.486	-19.1016		114.489	41.9447	134.94	92.9142	-29.5432	377.687			72.4947	-72.9377	104.062	89.8485	175.619	517.107			50.8888	-69.7778
			-25.1905	79.8006	158.079	-77.5721	138.408	159.254	106.657		102.508	-118.617	19.4204	320.009	17.593	43.484			61.8853	-38.7967	127.986	198.931	-9.59538	48.4491			45.9081	-79.4801
			-105.544	-406.015	-137.944	-25.424	125.595	332.388	104.13		144.567	5.70066	-11.7077	203.923	-17.167	23.217			20.26	-44.8253	-12.2374	-13.0157	30.9268	-65.0693			-11.6264	-69.0498
			-37.0558	-280.597	-180.145	-29.996	3.25773	262.401	-4.74839		144.616	-26.8856	287.934	190.691	57.9653	278.022			90.9051	-54.4544	58.0513	-36.9411	38.2571	-156.682			-46.9757	-90.8507
			-174.106	433.072	-356.379	-157.331	28.0301	263.89	310.31		147.235	75.1893	428.732	59.4388	-4.98803	80.5451			38.813	-28.3877	199.303	149.188	30.7705	-166.509			-15.3591	-58.4733
			-118.855	161.596	29.0383	142.714	40.7518	177.178	-487.776		102.551	42.9683	293.254	73.5906	-1.11493	371.488			49.3144	54.9933	228.236	149.486	-113.418	152.466			22.1994	-27.7727
			-7.62163	363.934	-283.077	297.033	-37.3086	130.23	-338.815		16.9178	-16.661	419.597	75.7138	49.9724	169.43			18.968	32.996	273.634	134.918	80.5315	177.352			9.06404	1.60549
			-277.971	-66.2882	-375.162	-39.6878	-58.3364	-387.285	-7.38594		75.0015	37.0912	-44.0391	395.359	61.6312	38.5705			35.3945	-33.8626	315.962	-10.9821	12.4858	204.937			41.5382	-70.8087
			-96.344	-372.964	-263.195	304.917	-102.76	-368.748	110.554		104.884	34.6247	119.849	228.122	31.1172	-371.866			154.15	-11.4524	238.322	-35.1152	62.1067	-266.298			22.1402	-68.8447
			-115.255	-114.479	-30.4416	-37.6932	-91.716	-8.21836	-422.831		95.3878	-56.9764	268.16	-89.791	239.298	-347.704			135.251	35.545	402.722	127.624	7.12394	-96.7173			16.5079	-78.716
			-283.17	-228.052	163.371	-507.205	-86.7623	90.8854	-468.418		124.398	327.522	218.062	-40.6318	287.516	-306.655			157.553	120.389	142.824	-2.98261	14.2509	114.039			45.3421	-177.275
			-27.7133	187.987	56.6505	-17.298	-91.7418	-374.559	422.572		118.102	282.473	163.506	158.666	23.0321	402.562			96.7091	309.982	186.608	105.088	59.3371	87.0821			31.8209	-135.302
			347.21	-43.7174	-111.381	23.1828	-85.9837	-463.396	386.764		153.207	106.722	-37.1395	103.957	119.991	370.764			36.2773	163.24	290.408	42.6414	61.6609	42.7815			4.64378	-94.3698
			-49.8287	174.591	-163.81	204.236	-174.44	27.3187	-217.916		120.652	-17.2452	-155.675	86.3561	144.98	75.9755			74.7298	152.859	197.106	-35.5819	290.829	57.4164			6.86277	29.6564
			-337.829	121.371	-156.475	-435.964	-186.964	-76.0808	-106.182		188.901	-9.8288	-226.174	160.042	210.357	-11.2003			44.6005	-64.5422	210.491	37.397	256.924	20.8175			-27.7923	78.4778
			207.797	130.607	390.001	-415.284	84.1502	-325.76	360.505		110.148	182.673	-81.5863	144.954	259.746	345.648			31.9335	4.0438	155.426	-31.7696	232.483	20.2274			-17.3241	53.4725
			-350.178	225.561	498.96	-222.077	-83.3351	-106.353	-198.282		163.993	-125.129	113.603	325.33	243.621	-97.1496			-13.6055	-28.3492	292.409	-74.3108	126.636	40.9135			3.60701	68.524
			-136.674	245.969	49.4312	211.005	-143.505	-73.1072	-195.34		122.212	-204.277	99.1931	75.6538	239.755	242.958			-10.5879	-109.179	223.684	-33.6418	259.418	-18.6202			10.3062	89.9793
			-74.2209	-154.228	469.264	434.562	-373.031	-434.013	-372.825		108.148	207.735	352.872	175.069	150.513	20.0684			-1.15842	-74.242	195.418	45.3021	281.769	25.8331			-12.4233	40.7512
			63.9915	259.906	-75.1075	-407.897	-400.526	265.975	-294.562		48.0185	36.1672	395.448	89.7212	273.868	201.375			-20.8824	-22.0794	202.608	134.295	295.757	-5.18336			-4.4508	46.8131
			-333.787	453.415	67.5451	-266.73	504.83	-63.287	437.332		152.919	98.7665	344.858	85.3203	248.633	374.674			39.7568	-9.12136	216.007	2.24956	288.338	12.8892			-11.4235	-12.6565
			289.995	-326.824	-83.4597	-22.0128	-248.697	42.5771	-21.7431		150.852	94.6909	394.804	111.699	304.698	-187.248			112.428	-24.0058	225.26	-44.9046	-170.709	27.2206			-23.1806	-76.2958
			-351.201	105.998	-56.1829	-345.69	-380.724	284.509	-77.4528		268.589	-32.6154	373.363	-142.268	154.783	380.434			63.711	17.8467	389.153	49.0056	170.256	32.7514			0.0571498	123.007
			-41.2646	-64.8937	21.7223	-247.99	-319.593	-36.978	113.226		-104.246	271.217	-378.728	110.668	32.03	-355.245			46.1511	37.1742	106.505	110.721	117.049	37.3798			12.4929	-62.1066
			-105.334	472.608	99.311	435.43	-58.8611	-154.53	-82.0029		-108.366	29.0628	450.933	93.713	402.919	-102.621			112.877	11.5453	331.993	131.272	78.1045	15.0425			-8.3872	-282.144
			-115.969	59.7362	79.1341	-212.073	-131.456	43.3079	-55.2684		44.4545	-54.7403	-39.0096	70.1052	151.256	-73.805			137.561	238.885	316.474	199.56	139.983	38.2623			-1.77564	104.748
			-237.643	-274.825	223.835	-456.9	-61.3756	126.229	-75.5818		-4.98412	-19.0783	50.1296	133.817	65.7891	-37.4661			89.0731	-20.7129	381.67	95.1467	44.4437	44.9138			-14.2312	-133.291
			-379.522	-229.253	-12.9896	-65.7185	-517.132	-152.535	-19.4135		-143.804	-59.6184	93.9933	83.1977	141.252	118.845			26.414	81.1667	240.996	169.671	32.7189	88.7432			-34.3369	-98.8964
			-352.698	188.924	-74.7993	38.6263	-237.015	285.306	102.788		-262.693	44.6429	15.2914	52.0023	153.077	-57.1338			94.7884	22.3999	369.187	167.325	-94.0659	45.1582			-288.262	-417.487
				357.774	-59.0107	175.47	17.1809	293.651	390.307		-95.0157	18.0664	-26.7619	48.2229	150.633	-8.59452			42.3274	-1.36955	249.215	60.7517	-95.8683	-17.0847			-292.801	22.8013
				-126.955	32.6862	182.889	-125.135	-388.02	-88.8031		99.8875	205.641	-98.1052	-98.6979	74.052	156.446			128.245	-5.29416	282.439	-50.7802	40.4352	53.4957			400.02	85.3081
				-282.116	-20.6595	154.211	44.7084	23.2294	206.208		106.11	395.548	154.009	121.385	144.478	-173.978			-142.088	-50.9283	269.75	108.209	56.6117	42.9637			17.2589	-229.338
				417.182	-24.6323	-314.896	-148.414	-0.00406919	-146.477		10.7806	213.05	-82.3418	56.0107	136.98	-329.858			90.0714	40.6361	261.841	184.225	-4.33045	73.7407			7.17545	363.182
				-121.329	-450.175	-17.4939	-93.8337	-269.596	38.6289		43.5118	266.599	126.267	101.052	245.368	-273.169			-53.1922	-11.8893	267.663	-121.228	21.9068	-29.3855			65.8764	402.084
				-321.331	38.9575	68.1372	-222.936	-174.596	158.312		-56.676	308.608	90.918	117.24	267.914	-282.28			-241.015	48.2522	17.913	-49.2051	-76.3821	-13.7784			-36.5184	198.048
				-45.2026	-63.8444	-266.339	-105.1	-288.824	112.428		-305.858	-80.3007	170.746	74.1918	203.943	-176.131			170.709	90.7165	3.33021	122.437	-151.096	33.2227			-70.8376	-103.042
				95.5118	354.209	-221.033	11.5656	362.575	165.279		115.881	-287.293	64.6707	165.231	188.916	-413.4			181.101	48.1668	-80.8084	116.347	-25.7448	85.7259			-202.647	149.856
				192.344	-331.916	-401.238	42.7946	-191.347	-16.7277		103.904	-82.4732	-450.699	56.8232	264.83	210.532			19.739	4.16132	110.686	108.009	91.1829	123.023			256.712	45.0016
				361.425	-107.578	-91.8862	11.6957	66.6298	-64.9807		-135.6	-480.439	245.607	189.671	274.78	326.829			41.9028	22.0965	-109.669	167.498	-72.4236	67.9549			27.7288	-78.1992
				287.796	-309.217	-484.404	-142.34	162.3	-202.55		-151.62	-17.4513	42.91	147.108	262.526	-445.632			66.7498	363.466	40.1845	107.413	70.7815	46.4082			-57.8251	-201.916
				192.569	222.693	-285.237	-46.3261	168.051	283.338		-110.639	74.4694	73.1715	46.8581	251.155	86.2854			120.213	197.31	-74.3877	94.7846	48.8288	-23.0892			-79.9099	-180.82
				515.442	54.4725	-470.972	-128.148	243.634	-57.7264		-110.038	-7.12756	237.937	174.096	234.684	53.4829			276.037	33.0297	-37.712	45.3992	35.169	-12.559			-204.652	-118.925
				56.8881	-155.689	-60.5855	265.795	-21.6846	-271.497		-160.503	107.599	145.418	184.585	156.115	-57.3604			161.18	72.6175	-44.4364	27.8513	52.825	-4.29206			-106.161	-92.6957
				265.073	-400.588	32.7842	-88.151	-387.752	-54.9966		-102.532	167.241	41.4752	218.588	93.8294	-71.5587			72.1598	-288.077	45.523	6.12378	57.0451	3.72839			-206.278	-60.7811
				427.334	246.302	27.8473	-314.63	308.917	127.252		-139.202	187.891	122.489	173.275	174.399	203.068			41.8034	-362.762	10.2644	62.5782	73.3685	-78.6588			224.951	-99.3527
				149.518	-256.163	-345.332	245.756	128.813	-36.1528		-45.1995	21.317	219.614	212.252	-23.8475	156.852			26.0285	-117.619	39.33	-49.0738	129.431	-30.5065			-104.519	-49.7553
				-81.8009	-287.17	276.612	34.4631	-184.801	-128.273		102.957	-35.6422	61.5098	139.342	-24.5691	124.864			-69.2015	187.243	54.5475	-480.945	75.4648	29.5472			-191.125	-400.77
				-189.047	10.7297	270.126	195.227	-406.084	-300.501		224.335	163.339	-21.5792	149.139	-22.3846	-143.156			-147.651	118.3	152.055	51.1261	101.395	-8.37669			317.047	146.16
				241.617	192.577	-440.942	82.645	-334.742	207.303		180.871	173.168	-27.3801	66.8842	469.906	-87.1163			3.75427	71.1394	86.4341	-109.074	80.7215	38.6757			319.007	-116.291
				28.3645	-246.663	-34.0183	121.855	-489.492	-359.763		157.056	54.0592	12.2862	123.834	23.8278	38.1092			10.1395	-3.17402	125.638	437.511	72.844	40.5616			232.097	-184.793
				-281.818	-500.951	-116.094	312.765	-325.141	392.199		231.573	118.031	126.495	90.6414	-36.1957	-18.8397			7.3201	18.8603	159.308	354.026	98.2463	46.333			75.1265	-126.203
				-109.382	100.112	-396.137	-104.688	120.014	432.652		236.42	87.932	366.512	74.1406	17.8121	165.066			128.183	46.0105	176.97	225.863	115.987	6.4513			270.813	-120.206
				483.168	214.698	-224.999	26.4648	-410.278	484.015		-3.56205	-20.2432	317.465	98.597	226.626	53.1783			128.63	43.5141	19.0753	139.486	76.4072	131.207			108.716	56.8383
				-341.516	0.473133	-59.8402	-124.671	135.565	133.064		51.9671	-234.303	388.697	163.838	120.728	200.546			100.689	86.3882	-209.547	111.743	172.774	112.112			64.8871	-257.616
				378.31	-40.6807	79.822	3.91689	-185.246	-243.051		82.4707	-350.844	361.39	196.477	80.2202	310.015			91.863	5.73129	-91.4188	39.129	49.8491	117.427			-23.1605	355.738
				-105.458	-107.566	276.227	40.3519	-125.025	262.45		104.17	161.407	427.216	206.83	-100.892	240.117			67.5024	-1.25976	363.217	-48.5887	123.922	106.731			-271.027	-223.679
				71.795	-118.246	60.2464	-33.8681	-487.472	-302.725		-260.142	268.289	455.243	135.854	-83.8776	14.3195			23.8857	-16.0263	306.695	-4.10467	66.6393	97.7134			5.33446	226.534
				108.209	-92.7979	-42.2289	-88.3487	230.86	316.886		144.729	309.898	491.253	62.3049	1.78138	83.7589			-136.311	68.0229	287.781	63.6886	72.3664	58.8906			-16.1024	-179.404
				345.423	-138.629	41.149	-121.634	-80.8371	-2.56345		-398.238	-296.476	424.035	-25.7668	7.27517	-164.156			-95.0557	18.1604	455.309	30.1906	85.9599	-20.955			-37.8254	-341.807
				-258.634	-291.803	-163.718	-189.426	-97.3676	-435.999		-49.9166	-79.1152	416.227	108.204	42.3184	421.368			-1.55904	-39.4211	239.554	145.145	81.274	56.0651			-49.7777	398.22
				-19.5629	282.307	-427.636	-155.263	-259.063	-361.49		91.5836	-258.443	107.345	83.634	100.498	-75.9298			53.0809	28.5372	143.172	205.571	108.189	52.6311			1.6835	164.955
				157.342	440.694	-126.087	-63.505	-349.747	250.784		126.133	-261.975	-48.036	7.55622	160.551	-111.713			86.6316	58.3376	-254.066	90.8843	106.632	78.117			-29.8267	218.069
				-281.865	223.251	165.656	36.373	243.213	-92.5887		89.7059	-359.755	101.612	56.9442	-48.3103	152.141			42.7535	48.0841	-187.229	51.4866	126.52	75.9773			-29.538	-94.6988
				-336.565	-35.8147	330.236	-83.3619	-175.31	18.8503		70.9732	-424.87	127.536	-94.1634	257.706	-89.3117			51.4453	53.2962	-241.623	51.1216	277.819	-44.1971			-55.7434	6.94109
				-182.185	37.1512	-394.947	-175.628	-31.974	98.3443		34.3748	252.042	34.0984	138.174	-409.962	-208.32			42.1904	93.6419	89.9613	-51.4989	314.048	8.51138			-38.815	224.403
				-463.641	-369.504	-135.417	-57.2467	432.156	133.588		59.3368	229.332	-53.0408	220.34	99.8544	324.074			31.248	41.962	77.082	-21.8263	325.514	103.257			-18.0133	120.575
				326.204	-309.512	280.478	28.6017	-314.011	-182.105		380.705	175.402	-139.956	41.8855	-359.413	383.559			2.08422	3.62218	122.792	-5.95318	290.366	27.3906			-33.1486	159.273
				238.842	-458.25	337.776	-128.043	-40.7911	-193.7		241.141	123.131	-3.09803	60.5117	26.0024	-208.595			-64.0036	-16.096	-66.2035	66.3998	148.668	42.5579			10.153	7.66538
				216.481	389.814	-41.7089	-63.4078	-42.925	-81.3746		365.826	-73.9695	46.3363	-63.94	-32.7878	-204.367			-103.62	-50.4371	57.2253	358.733	-29.8838	5.46141			-1.76958	-148.829
				241.491	368.076	262.583	-59.7546	-51.2286	77.1408		28.0595	-96.839	100.992	38.1398	-18.7325	23.5371			88.5925	18.2711	-38.1022	308.195	189.39	-117.081			63.57	-321.389
				14.8965	-402.108	457.364	3.29221	-149.671	107.165		-61.5017	-276.724	-86.7247	4.68919	114.18	-215.915			78.4179	-29.6514	-138.177	246.906	276.168	-61.6755			61.4349	382.384
				-426.398	-42.5475	-318.806	8.95448	-50.51	-35.199		-289.124	55.8776	-189.534	-10.704	-77.9371	370.413			0.210801	178.924	368.518	119.722	358.473	-124.158			49.8338	-44.1242
				-303.877	-65.3407	-364.438	-11.5808	50.8268	-193.961		67.2021	133.773	378.67	-8.16538	181.364	494.017			-9.15839	199.314	-35.5339	92.0071	338.9	-148.005			14.0357	-158.037
				94.462	-488.966	-194.264	-95.3788	111.021	-119.171		86.4465	161.36	289.077	47.7486	178.673	-310.913			52.0673	134.172	146.2	90.3528	315.228	231.538			-0.294212	-204.765
				188.725	-126.13	-160.443	-103.285	-76.3623	53.1463		-104.699	39.759	347.194	-35.7947	-199.401	-422.382			39.8142	119.965	132.81	56.7891	246.169	236.669			-3.18403	-281.846
				325.381	7.95405	180.877	184.1	-197.812	-43.6164		-120.145	-67.0304	317.714	88.921	-225.614	-158.518			-39.5852	146.373	253.58	35.2189	66.4311	-27.9834			-82.2568	-52.2103
				315.66	-15.5077	226.462	-177.07	-122.168	1.00539		-151.379	-287.09	372.64	-0.985896	200.861	-343.483			-81.8867	204.773	203.522	5.97934	79.87	-146.543			-35.6992	157.775
				-506.226	-360.092	141.019	-309.437	66.0267	17.7311		42.9345	-321.993	-117.012	-21.0417	215.569	-313.836			21.6805	117.329	106.714	84.8385	180.5	-125.163			-85.5205	86.8708
				378.702	253.926	163.369	-359.952	-442.202	-116.499		-282.265	202.454	-207.92	123.857	92.7997	269.243			-34.3229	146.123	45.3425	86.7661	58.1272	-87.6838			-41.1208	-35.6538
				-195.858	163.482	41.1624	272.324	-476.96	-106.519		159.443	202.599	-171.714	140.121	146.787	-69.7701			32.0675	24.7517	-184.056	16.5408	59.1448	-98.2323			-21.3168	-20.6231
				-183.924	63.9798	-292.591	-41.8477	46.1235	301.609		145.089	247.928	110.663	127.956	91.7673	466.719			10.9093	-19.8107	-352.081	43.3163	4.90258	125.668			-22.0691	-46.2163
				-211.17	-371.244	-45.6122	-323.88	-67.0201	197.709		-13.1893	121.886	157.845	236.214	-22.4084	404.641			9.14184	-19.3341	170.646	12.9256	94.5844	115.179			-65.69	239.489
				-297.517	-120.17	286.396	-167.864	149.459	-20.5775		-12.1441	50.4602	137.802	191.205	380.683	-168.013			-50.0533	256.339	80.1954	47.776	-8.14279	90.1819			-23.5875	5.95921
				177.131	115.516	-196.379	226.279	-80.5279	-114.687		-192.979	111.033	53.2336	-102.576	391.985	-389.423			81.547	112.75	23.6555	12.5991	219.13	25.7794			7.36728	16.7608
				150.588	30.787	-27.5017	-58.5922	-493.544	-55.1489		-173.39	115.86	53.6682	-31.6861	-231.076	-137.362			21.673	79.8364	-352.411	83.5033	2.60865	388.084			-10.3698	-444.4
				-227.371	-95.4152	-189.186	-310.34	-135.574	-177.81		223.717	278.73	-2.04586	-54.0724	-138.479	-34.3097			-54.1689	31.4845	306.433	98.3384	-75.7531	120.137			-31.0176	-47.5117
				206.206	36.0918	-437.718	32.677	-35.2499	-414.324		201.386	142.474	-56.7423	-48.7877	99.1926	298.879			-122.198	71.1656	162.772	99.243	345.518	288.601			-4.55887	80.6721
				286.707	410.974	-267.452	-34.4579	240.43	-349.408		68.5619	196.318	-80.2537	-171.212	59.7727	-27.2036			-56.8901	58.1523	125.787	51.8369	145.797	33.7681			-7.26433	46.576
				168.605	70.5534	33.9626	-118.681	-110.508	-310.78		62.4704	161.825	-156.318	-211.106	134.575	286.105			-57.6186	105.575	128.751	84.0136	265.932	-195.29			388.495	-80.0738
				333.575	-138.328	128.156	-171.989	-215.52	58.4439		-28.874	135.021	196.104	34.2674	128.368	203.776			98.6737	182.654	120.679	185.571	-237.088	124.371			-33.6765	-116.286
				108.257	-131.068	331.33	-130.697	-186.651	29.0105		-16.0302	147.855	-317.717	-70.9615	-12.6736	174.913			18.4467	143.903	74.9388	223.12	195.019	71.101			-164.815	-348.45
				-137.409	262.823	-357.69	-200.974	-72.4166	-117.394		-18.571	182.925	-281.223	21.3667	116.95	-49.9911			13.465	100.257	56.6317	109.327	270.855	120.573			-421.142	-127.473
				-72.9202	-23.8139	-321.772	-280.458	156.154	52.0985		16.2656	188.138	112.773	-73.0499	349.419	-88.9841			-3.12709	81.6408	-0.830588	170.129	314.747	18.4474			271.914	-107.847
				-14.3339	-371.132	81.4896	111.619	232.434	-61.09		195.004	-474.384	291.559	0.0218856	-63.5425	-219.392			35.8702	-3.59584	112.324	74.8573	317.792	-11.321			242.054	330.584
				-124.321	-32.9496	39.8184	92.9272	-32.108	-22.3583		216.738	307.866	6.12713	37.689	355.548	-22.5873			37.3804	7.60916	64.6343	-9.81509	321.705	17.062			52.6801	143.126
				396.306	146.38	232.38	-274.322	-112.861	-242.372		240.599	-219.617	-153.469	24.3412	222.102	21.8894			-18.6853	31.2493	32.4818	-39.0377	301.252	35.8746			-17.1829	-76.7309
				274.113	-412.598	321.067	-50.5846	50.5229	-266.107		346.227	149.269	-161.153	-106.769	221.823	-247.756			-52.1491	9.63112	37.3225	-88.4137	392.785	-109.896			-72.6704	-225.167
				-24.6123	85.845	-11.6858	239.81	-146.425	47.1141		28.582	-12.7409	-427.761	-126.882	149.337	102.947			-21.1882	-5.41424	277.606	-57.7426	94.6029	60.1723			-334.671	-320.865
				-137.504	-220.541	-172.837	203.272	337.786	59.992		76.1712	297.779	-110.263	33.5494	-49.8841	54.7005			-13.5357	10.0052	5.01889	15.0757	139.211	7.00102			-83.0623	138.515
				278.373	-332.588	-419.09	452.136	-240.014	-332.183		9.97136	172.233	-133.959	-43.554	-325.249	-237.273			16.7706	16.8992	118.645	-93.3279	130.399	170.47			-460.563	-170.837
				-217.685	-340.354	-49.1296	-394.704	220.015	-279.999		109.449	253.96	61.8946	115.474	165.21	-134.106			-2.57236	35.0108	-99.7155	-71.8514	-175.077	69.0275			-457.078	-103.954
				108.526	186.949	-256.812	-411.728	-172.291	-399.506		-89.0481	175.78	182.225	294.405	209.631	315.201			51.8775	12.5127	346.557	-48.5822	-6.47394	48.3318			-344.833	-305.812
				91.3308	130.512	-16.9937	-197.691	233.572	-423.382		126.303	289.792	-15.1928	-54.1438	177.131	197.285			20.9692	71.1626	70.2708	103.133	18.9727	103.375			-70.5542	290.212
				-71.6223	343.187	4.25114	112.072	255.372	-429.571		77.5137	8.98191	-50.8329	-119.025	119.82	347.576			-4.32862	75.037	10.6952	123.048	47.1725	136.417			-151.547	148.173
				163.492	475.908	140.651	130.229	252.825	-366.036		132.299	122.356	-39.6525	-87.4398	356.248	-53.733			-53.5847	48.686	97.288	112.446	-28.5305	47.0758			-1.76029	50.7609
				-2.59753	53.2656	272.369	237.521	221.38	-435.831		138.794	-47.9302	-138.205	-3.25221	287.409	-201.218			-48.0117	8.5366	92.6515	94.2773	83.9024	445.858			-63.3238	-62.3647
				308.832	14.0331	-135.001	466.296	307.585	-246.266		162.977	148.117	82.159	28.3833	311.785	144.366			-133.968	54.5074	54.761	40.6648	61.3903	-92.6643			75.9575	99.6328
				45.9549	63.8379	-372.956	-394.021	211.556	-216.744		141.073	-25.1445	51.4158	180.583	362.846	436.736			-41.4987	73.503	-64.8633	54.851	49.6073	-98.1079			44.2377	-73.4635
				-95.2464	75.4956	-264.631	-449.863	-49.1573	-279.414		126.522	65.7912	62.8496	145.47	318.902	261.102			-4.28266	68.3519	111.625	85.2515	94.7531	218.914			107.555	-121.292
				-328.968	28.6685	45.4981	3.34272	-93.6988	-289.73		36.374	-210.463	-53.3153	129.79	460.418	-185.956			63.3128	88.0195	-241.192	90.4387	124.459	169.32			52.9728	337.421
				-166.883	-3.42894	-14.4757	-250.671	-119.708	-391.67		138.943	-15.2545	40.1177	42.4644	438.223	-106.007			31.9859	104.5	22.7789	59.8896	243.182	-28.6801			-87.5338	239.814
				-55.3443	-121.987	59.1529	-76.0012	22.2818	-98.6472		131.737	-277.387	-54.908	81.4276	498.462	-35.2497			0.0342348	79.6558	206.354	-56.6722	162.307	3.40142			98.7352	299.105
				-253.136	-223.517	-3.34166	-188.265	-45.9996	-275.988		103.599	-247.745	130.88	68.175	288.702	-63.0385			26.8846	58.9155	96.306	-117.998	70.2088	97.1233			324.767	51.1156
				-144.062	87.4009	-192.923	279.268	-435.911	-245.498		127.293	116.552	30.4039	32.402	301.701	320.142			18.9984	71.0089	68.2302	-1.61966	17.1969	114.759			124.491	329.202
				-41.6542	68.3007	244.883	291.757	-22.7033	-370.393		5.93183	141.107	10.5829	97.0731	267.404	78.8238			44.6426	70.1244	93.2501	43.1555	39.3923	153.904			2.03422	87.4853
				-400.544	-70.6825	25.3808	16.7421	-381.663	-238.202		-49.5674	299.8	-38.0286	94.4754	218.029	35.1319			50.5995	420.01	84.3422	19.1492	-427.847	-47.3915			-55.2791	366.005
				-0.174768	-142.661	11.664	-291.296	120.031	-365.112		292.439	174.991	382.571	69.2114	165.343	65.6676			43.5645	414.095	151.364	15.4923	158.961	96.8121			-84.857	-52.777
				405.538	39.9251	-11.8234	12.3036	-104.967	-418.545		207.677	188.736	386.454	42.1451	178.679	-390.34			35.1998	354.084	122.78	73.5895	19.8268	-36.4335			-25.401	-180.997
				191.626	-41.4613	-50.4521	-299.892	-278.435	-318.181		173.126	301.704	186.496	100.15	103.199	293.637			60.572	284.147	-37.6983	76.8939	35.4398	-262.759			-36.6284	95.2458
				180.703	-389.058	-112.886	-339.438	-288.719	-490.689		177.988	137.392	463.802	151.407	-18.187	-477.835			15.0101	178.299	-24.6185	28.3809	-47.9376	-15.821			-239.362	150.946
				25.536	-84.4424	-67.7373	-211.517	-257.189	-390.495		182.962	43.8822	464.735	79.5152	87.8947	-95.0476			-10.0006	92.7507	-87.4733	93.7736	-78.3746	121.978			-204.813	-290.288
				302.064	-208.902	-74.0929	34.4576	162.989	-321.127		184.048	-151.611	415.444	55.5826	152.654	-138.968			11.1896	-42.3615	318.638	13.8944	-75.3825	135.759			341.559	266.676
				417.478	-504.861	-276.789	199.511	174.694	217.229		200.429	247.026	14.9549	-79.4768	11.844	15.0931			-0.50913	-24.4838	-475.616	-73.0674	88.5775	129.198			216.454	-406.235
				25.6808	-133.01	-143.181	196.92	-126.156	-18.7143		237.735	210.429	-60.9972	-95.7192	126.303	181.334			57.6643	-21.5746	340.594	20.6063	75.7772	175.789			124.035	327.871
				-176.534	-189.42	-176.813	309.47	-306.177	-196.113		96.8105	369.606	-62.3371	61.1226	299.275	106.506			103.366	224.056	285.945	-129.198	79.2764	33.8841			124.468	-198.784
				152.27	142.439	-60.4442	200.153	2.61244	-233.209		18.6553	-31.469	-24.1075	85.3763	-164.12	-37.7481			49.3109	127.955	218.114	-72.1636	371.97	13.5739			48.5518	218.719
				105.646	-46.3219	-10.9603	-391.529	260.078	298.188		84.0952	-87.2576	-11.8462	111.529	-224.057	50.4117			8.06406	126.648	279.901	14.1554	189.374	-47.6223			-12.4797	67.5812
				125.556	-289.43	-163.191	-290.97	-183.793	-160.51		271.117	250.849	-6.40357	21.7634	346.24	-60.1404			29.2022	71.997	263.576	-43.6295	79.8143	324.014			61.2057	-261.156
				260.421	172.757	-100.755	-207.435	226.304	-445.103		199.892	-165.061	-13.5335	124.75	366.121	178.431			-56.3248	131.597	-13.893	-48.9784	93.333	294.104			-64.7996	-259.099
				482.844	-180.026	-32.1455	-238.049	134.293	376.557		168.501	259.538	186.605	97.3588	341.839	-466.843			-158.471	72.0138	63.6018	25.127	-16.4893	324.966			-37.9836	25.9721
				67.0834	-256.234	457.277	-36.8841	-499.909	384.904		236.467	289.919	43.056	105.773	200.508	271.306			22.5752	47.5856	139.461	-6.27921	65.5945	105.871			-88.7654	-350.537
				-289.217	348.977	-242.129	-17.2741	-265.409	-218.681		198.923	44.4808	115.137	110.848	120.896	-75.6283			-40.6047	41.6066	134.882	41.9135	4.35963	30.6941			-65.0391	-82.2643
				-468.055	-284.006	-93.0796	-189.235	-294.752	-289.909		276.457	132.761	84.0167	148.34	131.943	244.864			-37.8748	89.2488	95.5293	-44.0114	296.332	1.38906			-201.127	69.7358
				-273.074	251.172	-281.61	-25.9489	-80.2292	35.9792		238.79	53.1099	101.956	50.1236	106.342	-83.3058			-42.4072	121.793	157.46	-66.4949	364.68	-36.9089			-317.504	-139.351
				51.2589	363.617	76.5697	115.829	-7.09861	-274.993		223.413	53.3804	13.8579	85.7993	-219.992	-202.077			-22.3304	1.7176	178.599	-69.1928	381.941	-31.0862			-385.309	-63.7317
				82.7725	-50.28	-48.9981	124.869	188.799	-329.623		230.431	-40.8855	-21.832	94.0577	-419.898	36.1823			-109.438	23.0166	159.303	-50.7803	313.947	8.59439			113.5	493.4
				78.379	97.0667	193.419	-80.4358	24.3519	-311.89		295.208	383.543	189.195	93.1076	160.597	-252.852			-17.8051	31.6924	189.995	132.185	258.374	-16.4346			55.7495	-191.718
				317.195	150.174	260.244	-313.542	155.268	-297.79		241.824	32.1093	-228.231	114.732	158.78	420.559			-6.08826	-26.675	124.589	-34.4815	-80.0072	6.92932			8.97421	62.8268
				61.4514	336.865	131.077	-149.038	320.12	-147.759		163.523	-260.764	-195.947	171.279	108.795	367.048			-127.521	98.0955	196.603	-42.0324	-2.31246	-4.75937			-46.7939	-13.805
				-314.678	-411.522	81.2658	-228.619	13.4383	-318.708		211.14	98.8885	5.05939	25.7626	-44.0092	-238.524			-78.9736	18.833	116.709	-6.58688	-34.2653	4.93404			-233.293	6.73742
				141.554	-309.282	-148.441	-199.855	368.342	-345.903		275.936	-185.7	-9.27592	263.503	94.6268	-185.561			-63.4477	75.5707	108.597	-333.255	18.068	19.4001			78.7536	18.1928
				118.81	-438.611	327.681	-220.101	-30.0618	-413.535		280.302	-165.116	46.411	208.325	-172.998	-181.38			477.661	16.7563	163.234	57.9724	117.951	-5.56211			97.909	-9.69397
				-281.978	308.35	-378.821	79.0846	-297.041	-104.666		276.404	244.006	57.2659	202.471	-259.233	-206.429			220.89	18.4168	57.8761	36.0916	91.7833	13.4217			79.4344	-22.5723
				-231.951	48.1016	-99.2355	-173.47	-397.081	-385.064		262.457	464.749	46.7223	266.148	-398.7	-349.494			-92.3471	-43.8382	182.585	43.6949	125.495	36.2822			55.385	-30.7992
				441.178	-71.2216	186.522	-151.666	-335.382	-412.669		271.823	229.761	-364.49	188.06	-454.486	55.8107			-308.508	-4.30837	191.46	21.2021	98.1607	45.5421			-198.179	-261.083
				173.734	-137.543	176.079	-27.1655	-431.798	-117.097		-193.27	105.568	289.759	210.908	8.32031	-301.83			-249.606	10.6472	-58.949	19.8095	91.7283	38.2191			22.4484	84.972
				-444.279	202.473	120.248	-50.181	-426.308	-17.0709		-119.484	349.028	-442.422	273.857	112.854	39.4308			-178.884	-44.6	151.608	-10.3672	49.5098	-34.4237			-216.761	98.9943
				119.853	-11.215	280.862	-256.857	-409.698	-164.123		71.024	386.519	-172.361	103.895	60.733	481.605			-119.294	-7.27415	473.063	-53.3963	38.7806	-31.9842			-2.75046	-147.518
				302.173	100.623	-379.015	321.74	-316.906	235.101		42.6581	487.491	-352.155	-20.737	48.2364	376.562			-436.795	12.076	331.409	-37.661	-88.5692	62.8936			207.345	12.0898
				-155.422	187.605	410.39	174.911	-311.819	-147.313		8.1319	263.505	-369.777	27.5298	-10.6979	219.404			-336.997	115.515	119.308	-64.0939	4.43904	72.2266			-68.1962	164.967
				305.736	64.6329	121.345	-124.326	-91.3867	29.4311		-32.8795	213.117	274.988	-145.364	98.4552	-353.309			41.0191	141.626	-34.7085	-82.2947	117.396	15.9078			-4.16958	32.3277
				-59.5698	84.3416	91.3745	-203.839	52.4203	-144.673		39.8753	139.042	119.838	-23.7776	-3.36811	78.1312			-57.7707	143.022	-56.4721	36.093	42.3744	6.79277			-39.187	223.768
				-70.3688	110.224	-339.744	-78.018	264.649	-119.813		115.326	172.028	25.161	-112.937	-64.4415	-139.846			104.193	105.167	86.7477	-1.45933	71.8623	39.0185			-131.285	-285.75
				-56.4537	160.523	279.66	-194.464	-303.642	-26.9652		130.978	123.132	108.305	82.5203	382.483	-490.864			77.3297	90.5294	76.8631	6.5229	90.5934	57.9193			-170.092	338.116
				-127.35	-105.735	223.406	511.172	-508.955	106.057		122.453	65.1395	-283.603	213.91	402.95	274.32			28.3093	85.5754	111.963	50.0701	93.5567	123.872			-51.0375	-95.6005
				297.909	375.067	406.082	202.896	-390.779	113.061		75.985	149.703	-61.2725	480.574	210.806	225.96			-81.2727	68.0336	-171.582	21.6661	50.6345	61.0433			-52.4657	-71.3668
				295.552	-269.828	-50.3041	9.616	-36.9667	99.5195		173.956	-2.53046	246.603	308.623	158.188	-202.744			-62.0633	5.28179	-281.015	6.48178	28.0127	-10.2569			34.657	-121.318
				-264.094	93.1576	-309.702	9.79127	0.975362	114.434		64.9607	-262.205	13.0815	78.0568	149.086	398.461			22.3056	39.1519	303.238	-12.0256	-47.1972	24.4256			162.93	-100.092
				-110.125	185.708	9.94209	-221.889	308.585	207.529		27.3548	373.05	-2.13278	-131.501	172.801	5.18568			21.7346	85.7881	-9.44385	-9.33065	56.9942	30.9391			-1.28349	-117.095
				-11.0569	-313.715	-65.942	-384.216	152.744	-363.983		352.885	-309.239	48.4893	-114.773	245.52	377.746			-70.6793	43.3466	122.894	358.279	15.3137	-22.709			-85.097	-106.63
				-17.9674	343.663	-234.351	191.692	51.7987	-250.051		297.06	15.588	-24.1827	-280.104	291.031	-261.25			8.78145	59.5642	24.1603	71.0791	167.048	247.327			-178.15	338.276
				42.6311	-102.292	-412.895	-343.906	-128.475	-293.62		-249.233	67.2859	-52.5254	120.304	299.399	117.431			76.5891	2.34021	396.474	253.275	456.477	301.368			-41.6157	174.179
				273.83	-28.9457	435.643	-464.081	57.5272	-104.672		-373.658	12.1906	-34.937	73.5762	229.667	-326.708			-34.9861	127.505	-97.8148	181.409	-9.94709	221.988			-110.137	-327.908
				55.8736	218.378	398.618	112.773	36.9854	-51.4866		-203.252	-194.043	-55.1345	10.2631	264.306	13.4013			-97.2275	61.0593	-141.29	106.524	-186.012	163.013			-20.0178	43.9331
				252.984	285.85	-323.62	159.979	-129.031	424.381		-131.814	-69.4934	65.5085	65.8488	281.439	204.225			-48.6965	60.7609	305.336	32.9667	-287.231	164.75			-69.8324	-264.853
				-252.698	-39.1648	154.16	221.96	-393.608	401.687		-40.7154	76.7564	154.461	184.469	267.998	283.527			361.896	-7.12069	142.974	101.899	112.729	224.739			-59.1677	471.483
				52.1403	-441.61	275.829	124.604	372.137	86.6307		-135.186	306.786	132.438	134.37	265.811	266.187			49.3942	2.69827	100.461	121.725	152.029	330.46			-28.7317	2.74268
				74.766	-505.405	243.114	10.0179	61.0851	143.848		-43.7244	73.9796	135.88	-91.7982	301.825	198.233			-92.4457	-28.4025	174.352	111.958	145.22	235.334			-53.4188	13.6296
				47.6346	325.106	-119.847	-204.348	299.906	258.405		119.034	-159.25	143.006	111.022	318.914	-50.0246			55.483	5.24074	159.018	116.874	140.925	198.051			-68.6511	-13.3901
				392.171	386.25	139.97	159.016	-295.076	123.065		292.956	-163.573	-228.525	27.3466	247.367	89.6725			156.733	-69.3819	80.2945	207.447	143.198	90.3463			-108.257	27.6097
				-368.811	-199.13	244.815	-46.8634	-71.9889	152.101		104.154	-55.3246	107.448	-25.0735	139.231	48.0544			220.84	-12.0585	82.0486	210.163	-9.89174	91.4802			-113.261	-0.323696
				-454.7	39.9413	-95.999	-114.468	-305.366	122.063		110.977	-137.772	68.1694	-172.496	4.60851	36.3064			99.0495	22.9902	-99.6854	149.224	-110.274	59.2474			-120.355	-455.486
				-201.764	347.528	54.6963	-345.553	-80.8877	89.0825		57.3227	57.1965	90.9854	170.979	58.728	-151.141			17.7454	30.6472	-31.4904	-412.689	-273.346	73.0582			-179.768	-25.4516
				29.2131	-2.27351	248.293	123.697	-375.664	350.894		-14.4212	-237.888	142.496	-199.031	-167.443	-5.74529			17.9827	-40.0207	7.09854	217.252	-174.59	-11.3198			-83.254	-42.5396
				414.253	186.514	285.593	-6.68507	475.676	-159.449		-13.7591	-252.773	56.9652	84.9944	432.443	148.716			-39.1466	-38.9888	514.399	260.736	30.458	2.83762			-68.8791	-371.279
				30.8664	-416.852	113.348	-214.774	-164.471	-63.1548		144.739	463.264	52.1962	5.43757	21.528	-268.55			56.0386	-24.6859	79.4925	45.9124	51.724	96.552			-67.2767	346.103
				-299.555	-36.3779	368.195	41.2007	80.1066	-119.598		99.9369	109.374	11.7537	185.663	281.427	271.898			466.542	55.6846	-18.883	6.56369	117.64	42.6999			-91.5766	-60.9782
				65.1483	-190.805	29.0831	-130.027	63.0078	119.231		271.758	123.622	-163.183	106.739	124.973	-277.526			205.28	86.9725	-234.997	15.7127	60.4763	-93.8872			-73.3897	-368.057
				-17.0087	-440.815	-225.291	-343.958	302.88	127.149		151.075	-161.222	106.273	64.7438	-476.659	100.963			345.865	30.4568	64.3245	20.5427	-7.49458	55.9804			-73.6752	193.08
				-224.524	25.8662	41.4211	-474.37	-303.065	82.4688		158.368	-64.6796	98.3824	113.023	-166.798	-353.486			141.463	91.339	81.6219	51.3048	117.517	50.5583			-65.5492	147.071
				-115.046	72.809	-0.261421	-512.095	-55.4779	78.9315		123.255	-100.53	158.197	160.567	-81.9469	-442.077			162.781	39.0989	347.013	25.3472	90.1399	40.2878			1.21439	-223.995
				331.137	-262.241	466.863	-29.7869	89.5634	33.3271		173.334	91.3566	339.694	209.047	424.378	376.474			-294.997	8.54098	306.518	16.2974	-8.64945	207.871			-114.718	51.2475
				-218.528	-363.625	21.9892	-222.758	-0.46667	-67.9836		196.777	-418.532	374.299	208.188	-75.883	235.976			322.18	273.635	188.873	-39.9824	-29.0578	89.9628			-121.459	-21.8316
				-321.145	399.568	-502.252	-513.722	292.51	-186.803		138.077	-309.14	269.503	189.215	174.304	-88.0871			-272.98	175.276	220.05	57.6419	-115.097	57.3263			-99.2563	24.0216
				52.8023	215.748	197.852	87.111	-82.4356	-188.171		54.1599	310.725	428.676	185.484	174.206	-243.643			-317.923	71.7571	156.552	22.3408	-87.186	41.2401			-76.996	58.6005
				-79.558	231.046	-20.4659	-208.096	-319.626	-121.882		238.708	66.0107	367.156	165.412	144.484	366.522			68.7442	58.3959	204.064	34.6149	5.37066	133.018			-65.6859	-76.3189
				-273.26	33.0654	-55.597	7.25517	-89.1585	348.87		152.512	-94.5517	237.033	193.281	235.718	23.9277			-80.155	72.8877	272.021	-5.05089	7.58438	150.147			486.961	232.168
				-323.647	-175.91	-133.93	120.795	-53.6709	49.8313		75.5484	-70.7142	121.549	93.5413	-138.072	274.543			-94.9067	31.4829	261.918	44.3515	83.5055	219.32			465.401	-293.195
				208.986	-112.455	-152.101	463.871	-129.439	-62.363		106.942	-407.948	-44.9891	62.2277	53.6736	-176.913			110.229	22.4235	158.774	59.2732	142.767	190.19			208.36	0.859182
				-147.461	-310.761	399.495	265.507	-410.627	332.986		23.1623	136.255	-112.575	-85.5927	148.686	122.585			298.589	36.066	43.823	8.02758	3.83003	88.241			-453.462	-13.0833
				-451.368	-365.795	413.127	-383.226	-373.765	393.639		208.856	194.782	62.4405	-29.7836	-134.718	-317.524			-166.579	46.7943	27.7908	-2.05859	-38.9554	197.807			225.047	-22.6417
				-460.72	204.381	479.217	-106.234	-513.759	-245.149		237.409	-288.714	-67.8163	-90.7992	-183.916	-138.794			-281.17	29.3732	-97.0284	46.6717	-60.0312	117.13			160.263	-185.686
				89.7894	308.437	-130.507	63.4929	38.7089	-279.873		43.5694	-368.102	-72.2571	49.1297	268.269	-33.9447			-207.511	45.1549	-89.0084	64.2477	-163.692	202.507			-132.593	-181.147
				119.358	-150.431	-51.2865	19.6763	20.8181	396.831		57.251	8.05841	-289.507	74.6355	139.541	-54.064			-109.66	68.7975	33.7454	54.7395	-201.1	164.987			-106.774	-108.951
				253.129	-389.404	56.46	69.8928	-176.934	-208.905		74.1986	194.454	-141.98	-68.2506	240.895	-140.81			165.948	66.7002	54.6214	93.1837	-188.113	77.8998			-271.799	-126.496
				459.842	225.557	143.119	-32.4329	-3.38075	-23.0001		41.1651	51.0281	-411.211	3.41904	-148.121	-6.69917			131.374	47.8742	73.0073	-18.1823	-124.541	101.157			164.734	-158.235
				-149.957	61.9513	-15.2608	-45.0782	216.195	-39.0778		125.209	-370.891	263.915	-115.108	-173.369	212.87			132.412	-86.0947	175.065	-20.4863	-148.093	53.6891			285.043	-339.222
				-265.683	-402.263	-108.079	-12.0597	159.459	2.63511		131.123	334.026	-74.7875	6.76508	356.8	-210.866			107.8	64.5133	153.704	-57.4668	-202.892	93.4059			431.754	-85.2433
				-30.477	-430.474	-139.26	-102.799	-204.727	89.7532		-3.88539	-84.9719	16.3982	95.6826	83.5168	-346.975			42.1451	28.9173	123.887	-57.7664	-211.459	119.253			194.668	-78.5244
				73.5295	353.985	77.6958	30.5134	-382.502	43.7232		104.769	-212.65	-225.861	35.5674	-75.5844	218.436			67.4725	38.2636	112.659	-8.46542	-228.869	254.177			276.107	-147.573
				232.962	137.677	-21.464	-37.8869	91.7149	121.99		74.0339	234.072	267.996	-12.0147	-141.54	84.1382			80.4501	-21.581	-211.934	-15.8872	-89.1996	197.156			233.433	-251.832
				339.754	347.634	140.911	62.627	76.0922	-51.0229		328.546	-116.356	-334.515	297.14	-67.5481	-129.741			124.134	-28.0476	-368.744	67.8309	355.035	149.555			206.05	29.0179
				170.785	155.489	19.3965	-337.913	55.7347	248.895		208.004	-21.4254	-82.5526	114.846	-29.27	132.06			209.14	-5.78688	12.9508	53.2831	376.526	228.922			81.4618	301.281
				-125.647	163.153	-369.764	-35.0354	-242.504	381.622		233.144	34.9266	357.01	48.8497	17.4562	22.1542			179.655	39.6946	429.362	35.9832	300.867	226.571			45.3563	472.505
				390.995	-42.7752	-228.314	-119.379	-17.8128	105.363		192.74	-184.223	-127.212	-137.776	-102.255	-145.268			107.736	35.5647	214.131	-5.87519	156.39	-35.2131			51.3063	-196.638
				114.782	306.477	-480.854	-83.1472	243.338	-19.3636		339.82	465.739	95.9111	-219.754	-151.697	134.095			59.6391	40.3379	252.575	-11.9087	-114.594	-268.303			17.8194	-256.75
				496.883	206.28	24.2765	-146.773	349.538	-207.946		190.143	-418.026	467.872	-66.893	-185.305	260.832			56.206	40.1044	91.6482	48.7323	-313.689	117.446			-162.447	-2.93589
				95.3628	-132.216	27.6129	29.3415	7.8958	-124.189		172.092	-426.287	189.765	3.18256	-126.18	-170.512			97.3293	-13.6285	-154.574	403.077	347.921	75.0267			-20.7352	152.429
				65.6234	-98.8388	113.29	5.30362	-320.004	-79.7768		163.126	-112.316	158.711	-33.7339	139.513	13.8408			101.621	-14.0903	65.8813	-3.80157	377.253	39.5806			-200.751	-342.693
				216.523	120.9	22.6882	-202.555	176.463	-455.101		227.945	-395.076	61.8641	37.3043	89.4331	12.7521			269.041	-4.96266	-80.6066	31.1278	244.51	0.28651			-149.551	392.142
				342.553	-186.01	199.172	74.3927	381.434	-134.973		194.128	197.46	98.0402	98.9044	22.9101	177.507			145.805	28.7679	-2.85319	18.9146	284.733	20.904			-49.529	20.3348
				110.685	-45.5749	-332.504	134.395	361.969	169.229		163.274	243.008	-77.6453	84.9274	366.744	-115.97			210.201	32.9228	153.512	-94.6141	359.346	33.6514			78.3996	177.268
				5.52271	116.808	-36.0489	0.130711	396.631	474.718		107.275	-77.2276	40.7727	110.08	381.077	-362.551			-57.6262	25.5013	72.2975	32.1951	285.559	33.082			49.4504	117.572
				130.506	197.435	-33.5617	57.3031	375.345	-487.82		168.138	-482.653	50.3935	73.2334	144.14	232.504			-80.2358	31.209	72.2639	131.333	132.8	12.7654			-200.658	-21.4864
				372.004	-33.473	147.807	22.8211	-395.9	15.5346		27.4827	129.064	-0.123822	-201.385	-176.316	-46.9283			-28.482	41.1109	193.794	84.979	346.587	-23.8148			51.5046	391.073
				-173.695	301.214	37.8002	-62.8166	519.212	-352.496		16.294	217.578	-12.4745	-173.128	-356.365	372.368			-66.0821	19.5273	56.3594	-117.956	129.402	-27.7628			-206.444	65.8833
				174.893	242.722	155.762	-83.8469	-444.31	-370.441		47.7718	-145.57	101.421	59.2925	267.375	141.573			-38.0442	-4.81302	150.274	-270.556	111.669	80.1968			-190.341	114.078
				-453.598	366.635	282.598	-174.5	-293.413	-222.971		46.2898	-234.966	320.33	46.7144	249.565	-58.9752			21.4192	37.7682	183.768	-1.29743	-90.9887	108.29			-376.243	-42.0765
				-1.82168	134.624	59.9188	-8.20346	-183.018	348.066		45.447	291.769	187.407	38.7055	212.023	-361.927			-28.7749	44.5193	127.272	75.0246	-394.341	109.548			-203.452	115.859
				173.018	-149.294	-376.863	-331.464	-98.6131	162.09		25.2175	55.6818	78.058	-19.8238	-254.794	252.999			4.54227	111.167	145.488	93.084	107.657	142.925			-420.879	31.6501
				-279.821	270.507	-236.05	-401.562	42.6236	-122.361		32.8957	59.2811	-23.1261	200.191	-319.231	-54.6091			-57.2051	5.59154	29.6415	17.7525	-107.064	105.061			-155.713	-313.267
				-311.08	204.852	-200.33	1.11817	5.04337	-63.7041		32.8363	174.706	-71.5698	-79.2038	-367.368	283.318			4.28924	116.56	19.2352	-162.774	-104.593	105.123			48.6652	-82.249
				-207.497	279.419	-37.9536	342.514	-36.0114	-51.9943		21.8857	-97.6541	-138.135	75.2936	47.8364	95.2378			-8.41573	48.4677	41.095	80.8261	-134.801	-12.0123			-19.0545	430.092
				-135.46	75.0607	-73.5389	-404.807	-166.934	-14.7648		-147.256	262.277	60.4687	63.2668	186.644	-2.84667			-21.6916	122.872	53.1398	136.629	75.1196	-13.883			317.425	152.761
				-433.742	131.986	502.751	142.767	-294.918	-315.37		-10.5325	170.424	91.2369	80.038	-104.348	-12.6137			18.0793	59.7831	-15.9502	65.9091	55.7982	186.037			-125.07	-56.8972
				-115.917	54.1344	-55.6236	133.323	-283.447	-210.976		-288.916	-353.973	57.8216	-9.87728	-121.951	269.201			-32.9548	98.2889	152.878	136.774	63.1158	-20.637			-68.479	-123.625
				-98.0079	216.55	-13.325	90.6794	315.565	-476.918		-116.548	-456.526	47.9336	-148.872	-186.446	374.763			-33.9247	118.884	84.1883	223.208	134.363	130.109			-76.2463	-226.302
				460.579	20.0316	-172.305	36.2101	-148.826	-358.507		-155.479	326.445	123.344	-226.747	-214.549	-456.462			-14.127	119.159	-4.16139	13.4964	99.7344	40.2148			249.566	-313.495
				205.499	37.127	418.353	-163.186	284.771	-265.598		-208.397	190.218	87.9108	-181.965	-207.842	-93.5835			14.7961	87.1583	182.296	87.5594	334.781	101.734			182.005	-307.57
				191.219	260.586	-94.9687	-203.894	20.4052	349.406		97.8006	-202.297	106.165	-253.002	325.281	194.559			5.6204	24.6967	187.091	126.382	-17.8413	37.9281			28.8507	192.952
				142.607	-227.132	-65.5872	-34.9248	236.899	-45.7546		102.505	-165.745	145.429	-307.648	333.455	278.152			-1.49374	149.608	120.571	-29.8224	103.105	51.3096			-99.9679	227.535
				-321.782	-55.6336	-213.254	-164.851	109.774	-146.613		233.674	-48.1513	28.1725	218.187	311.933	128.905			-28.3966	257.528	127.424	-185.879	154.839	37.76			-268.741	17.8758
				-328.555	232.691	264.447	-151.374	-74.4649	-42.0153		163.746	-43.1567	33.114	313.964	334.379	-220.134			-66.6117	110.522	176.24	-207.31	154.058	-6.65669			56.2169	-45.3832
				-416.423	-173.332	156.607	-9.53459	115.916	-60.3371		171.771	66.6132	104.09	463.19	45.1886	-56.6439			14.6961	-28.4598	97.2375	40.0914	134.933	-32.8196			-94.9787	-144.587
				64.7796	131.743	-286.721	-44.8875	183.19	163.065		155.616	-102.061	248.395	369.668	72.3157	234.232			-17.1325	-153.591	142.695	19.3194	80.5988	-85.4319			-132.827	-32.9227
				-215.501	-213.46	-30.943	140.087	95.1503	209.101		165.878	272.672	73.6409	334.717	459.301	205.079			-5.1792	33.346	121.024	-33.4124	10.4508	67.3605			-206.266	4.13226
				442.582	178.635	238.809	139.606	185.926	202.727		132.043	90.0288	72.7892	72.8914	346.6	189.292			-30.8548	8.18198	163.731	-67.4495	30.9393	28.9542			251.301	0.427465
				155.421	-254.879	-91.2206	-52.9268	-371.536	-85.5461		-13.3305	60.9963	-266.43	185.234	153.413	-268.426			2.14525	117.483	74.359	86.4806	35.4251	-42.4061			33.3326	210.026
				46.1662	228.786	-248.936	-302.525	-204.595	17.0414		-132.702	42.8352	-342.586	67.6206	105.174	268.735			5.05225	285.051	-23.9398	134.132	8.81116	200.202			-10.1203	134.371
				-425	-215.657	45.6983	-107.194	194.734	82.5726		-100.74	76.0742	-279.277	30.5505	-217.456	-128.233			4.87542	288.999	-10.4908	78.1087	54.0616	171.12			-211.811	-192.466
				340.1	112.764	281.684	-331.435	337.556	-53.0828		-380.714	21.2281	-434.643	-2.46556	-127.641	100.535			-18.793	160.667	69.3907	65.5163	75.3478	172.893			8.65537	-311.32
					-275.388	-32.7849	-386.947	-213.33	-67.885		-156.753	108.08	-222.55	59.273	-229.251	-56.1981			-12.3688	101.176	119.303	81.0036	109.432	148.048			-23.7508	271.933
					-306.119	-297.465	-405.712	-356.99	-3.81655		202.513	-83.7024	386.13	-268.584	346.277	-346.184			-5.64841	-9.09712	85.7358	112.922	122.332	108.294			201.543	268.832
					152.076	-34.4004	323.159	-48.9978	-14.2344		261.98	127.724	-54.2909	134.17	-183.694	-123.539			-15.8802	-106.288	190.052	122.038	164.365	256.084			77.4885	-36.4501
					-12.955	140.427	4.27506	-58.7922	-27.6576		298.692	112.825	-394.113	9.16105	201.955	-140.485			-14.284	255.392	102.462	97.6195	91.8218	373.096			26.6232	308.204
					-125.227	340.457	288.838	-38.3174	93.4104		42.0397	109.575	-250.415	55.3397	52.0596	375.139			-17.4822	404.431	62.196	92.1001	81.9307	-167.671			-26.9943	401.844
					-65.6958	59.4169	150.565	-100.915	-38.4341		-63.559	169.857	-5.44206	-106.505	-6.17094	259.28			-10.0422	179.658	9.15413	88.0626	87.9651	-62.5621			-176.151	232.096
					-101.506	-208.528	-250.712	-27.5607	-188.182		77.2146	31.3715	6.6936	-116.519	90.6939	127.706			-4.94817	-259.807	60.6591	46.2487	-138.989	9.27861			-183.888	-166.108
					-250.885	-224.171	296.185	-103.039	-211.853		21.7377	118.273	-0.816739	-2.85073	259.239	126.412			1.17046	-279.07	109.461	45.5106	-113.415	19.6575			-55.023	-275.087
					-331.82	-290.284	-129.578	275.588	-194.024		23.1985	-36.9322	186.294	-62.6027	31.2584	102.993			-0.378937	38.9739	-171.987	111.668	-299.073	77.1301			-67.3388	-198.995
					-176.988	-277.542	120.754	43.6309	-231.229		73.7541	-95.9938	186.302	116.471	67.5003	391.049			9.06897	140.695	-419.182	126.987	-322.891	26.5194			-69.1687	221.547
					81.4725	-233.093	-58.5109	-237.164	-42.174		-84.9649	-45.2418	258.977	-204.1	-437.129	282.705			8.39408	78.9375	83.3805	326.561	39.5214	-52.8388			-28.0014	196.397
					496.858	271.887	-270.522	-40.375	-177.42		210.961	-136.513	231.893	-187.9	73.9173	-182.525			45.114	62.81	3.28354	251.424	-11.1703	-43.7111			-21.5633	102.586
					166.052	281.131	263.816	-123.751	-35.3447		261.653	-108.218	144.19	-195.706	95.0225	323.564			54.3135	49.0951	80.7179	269.029	36.5263	-47.0187			14.3892	-92.4327
					0.441163	-168.463	123.309	14.1286	353.322		169.479	-48.3813	-170.21	-240.569	185.105	340.482			26.6431	-268.216	71.0521	261.451	51.9492	9.43813			5.79165	-331.338
					11.783	-227.218	-103.988	-10.0479	343.315		14.7966	-294.791	-383.881	267.775	84.5543	328.854			8.09463	-377.68	45.7359	222.149	71.2776	33.44			-55.3037	-258.693
					-157.643	212.815	-342.918	-369.962	1.69919		-52.9341	114.883	253.724	-164.127	-14.625	-185.003			22.7247	4.95071	-2.30305	189.309	-30.9112	12.3852			-53.1824	217.132
					480.26	115.824	-276.735	-134.617	30.5721		184.553	147.432	-372.874	-155.286	228.145	214.797			4.96878	117.102	130.367	101.884	-10.5877	8.53868			247.169	196.035
					-133.433	12.4903	-270.66	-283.359	-235.387		201.644	-138.776	110.262	62.3151	266.72	-316.912			1.27014	230.287	51.3793	38.6762	-132.714	33.8479			321.994	233.826
					-173.484	-58.9231	-162.026	-64.5028	281.657		193.909	-172.931	19.6482	-17.6603	90.8639	288.825			-27.3005	217.093	113.259	-148.195	-271.115	85.4675			112.205	-266.926
						-61.5748	-396.457	109.067	117.265		279.708	-402.133	33.0201	91.276	299.904	160.157			51.9674	130.363	41.5171	-94.9156	-25.6758	-5.13964			31.3772	-335.577
						415.518	56.0284	390.573	323.67		369.954	236.644	-15.5267	-418.635	96.1265	11.9512			10.7868	53.4968	50.687	72.0352	102.199	51.6685			154.691	320.281
						222.568	-124.027	-59.4381	-501.979		-245.007	265.731	-3.20125	229.994	-333.473	-251.948			26.0212	-39.1236	93.383	224.995	214.591	-39.0421			27.4171	-260.657
						290.681	202.791	424.384	-451.137		-31.4187	109.658	15.9847	6.85819	198.478	242.043			24.7105	-42.5588	364.479	-74.6189	235.487	-34.3699			267.999	10.9925
						350.252	-319.039	372.983	14.603		-134.797	222.923	41.1224	-142.874	297.445	174.922			17.491	20.5275	379.686	-155.658	157.774	-91.1258			144.273	-182.075
						-50.3306	-275.707	-229.971	237.416		181.23	120.88	101.768	130.45	420.982	448.103			29.72	149.911	403.792	-141.052	109.967	73.8803			-186.388	-425.197
						322.064	-4.13214	-80.9396	192.972		-38.579	390.495	102.042	232.394	329.032	-351.692			23.8452	177.791	389.882	70.0237	143.548	60.3998			-133.845	37.8985
						9.55698	-335.71	34.6894	-61.4147		76.5082	-19.4157	31.2451	17.7223	117.758	39.1639			29.6745	-40.6472	299.968	208.233	234.096	55.0629			205.781	1.38003
						287.577	99.502	425.967	-173.136		-70.3876	-146.632	42.1374	25.977	19.8689	105.84			140.745	-32.1493	346.92	477.234	81.561	69.555			107.228	316.413
						-429.537	-95.2078	307.609	-196.42		-57.6912	-51.6004	63.8361	138.812	54.4026	221.132			29.6729	-0.623853	351.691	44.9453	12.6185	221.258			142.936	-98.7826
						-2.90803	268.919	-313.991	6.48249		-16.6153	51.0326	0.101836	123.324	229.393	461.416			-24.5542	-49.6756	362.609	318.527	163.517	242.502			30.7276	-161.072
						-140.745	73.8743	-495.671	-64.7188		57.2245	-360.273	40.6407	213.525	-206.935	109.612			-97.2544	-24.7339	359.459	295.287	289.952	192.297			-202.448	-274.967
						209.438	9.8535	-60.8855	-326.364		101.563	-230.547	151.648	208.769	306.368	86.7118			42.5205	70.568	290.881	360.108	-258.396	161.803			-115.213	124.741
						120.84	-156.822	-199.535	-101.054		2.70065	351.892	139.436	237.846	-31.567	-117.671			375.115	11.0631	210.668	37.7816	-212.165	182.958			365.484	263.851
						-227.132	-132.334	-274.583	-330.722		-21.0169	146.344	193.295	278.429	-201.094	-311.939			-145.856	42.197	305.158	-54.6906	-216.097	206.216			-9.06489	301.126
						56.311	-392.564	-22.2738	219.879		-37.8613	-74.2762	77.391	200.317	-298.024	3.23519			237.783	2.65735	278.014	21.755	266.84	98.2993			270.281	178.61
						-336.431	-154.947	-276.625	221.465		-192.86	-33.0786	153.657	163.779	-281.529	-97.8519			145.532	114.402	234.344	75.7558	78.1733	269.919			-203.519	-180.802
						-274.97	21.0136	-266.638	155.798		-347.38	238.991	-3.57812	243.863	-495.167	-509.344			-272.84	-13.4671	263.37	-156.224	52.205	282.364			-111.769	133.151
						424.843	-221.91	-357.749	18.4878		-19.2626	295.511	24.7664	158.202	260.355	100.874			338.84	17.7406	303.867	30.5844	-95.7562	188.274			8.94779	-240.68
						-334.761	-268.627	-328.776	185.539		79.8396	-195.586	109.238	158.555	125.458	63.703			105.103	-11.3239	250.751	-65.5212	-326.099	246.399			-21.5605	-60.8585
						289.629	22.2172	-216.674	18.9879		54.1302	46.2382	53.7068	52.201	227.808	-135.568			-62.0901	138.252	322.899	89.5971	-165.04	-171.402			-36.3394	280.681
						164.929	-42.629	-184.854	28.6621		96.5587	341.828	62.4344	364.002	57.4025	231.54			-205.695	17.0201	394.838	77.6336	27.9111	-166.994			2.48415	51.3442
						-20.6709	-19.9426	-81.5475	32.0983		97.3806	381.236	175.106	380.103	-139.271	-361.844			-471.845	8.27087	385.842	63.5862	-280.91	275.859			88.6922	-49.902
						-123.975	-124.826	-188.563	23.3122		104.984	376.185	126.641	142.921	-203.211	45.6313			374.502	51.5278	356.426	69.4885	371.387	236.369			-43.7293	-263.609
						-224.067	-172.074	108.986	176.664		157.506	382.9	93.7985	32.1878	-428.532	-190.111			286.972	40.6413	389.479	24.8299	183.466	232.433			114.233	41.2899
						-94.5822	-438.371	283.022	25.583		245.189	144.033	-11.1114	53.8173	-242.951	-222.16			116.386	24.3545	363.916	64.4693	211.425	295.142			87.8305	-78.6232
						-42.0971	-58.4147	-46.0207	-33.3867		-36.2411	-461.828	103.787	-18.9098	22.9107	307.288			-25.7152	4.458	333.628	17.6629	178.758	220.349			32.479	14.9512
						-153.731	-43.4171	30.4727	89.6905		-85.0276	438.046	26.1728	79.2668	188.043	86.0485			60.8235	42.2491	349.916	2.47382	31.5293	194.177			25.668	-22.3835
						426.051	-65.4493	101.644	-39.135		22.4618	164.828	182.869	-70.8585	496.556	-292.723			78.1011	31.2299	352.721	25.6681	113.764	152.702			-82.271	-42.5463
						41.701	335.933	-97.5352	-96.5291		179.068	-101.094	-79.5896	108.972	440.549	-113.54			131.661	33.5276	374.283	-14.5023	101.747	144.738			113.758	-86.4706
						375.416	-303.089	61.572	-186.907		-120.52	72.7284	-293.461	72.4726	311.142	215.535			81.5179	63.7964	261.715	-36.3317	28.7921	102.273			-147.89	-29.6714
						-464.884	-400.523	85.5462	121.459		105.411	21.581	241.023	116.281	182.378	48.084			71.4479	128.701	230.937	-19.01	88.9086	47.439			162.642	343.92
						325.32	226.132	-334.598	-99.9406		93.4049	-87.3631	187.698	-52.0556	136.532	88.3213			53.8979	74.111	254.136	-27.674	5.78375	-340.808			-51.7929	286.896
						396.837	74.1789	216.489	-152.949		-17.9075	-92.5095	56.843	137.131	-76.2713	-152.742			4.25161	55.1179	266.051	-15.6356	-39.944	18.4129			54.7355	56.1001
						165.749	105.427	204.008	-53.6077		46.1331	-39.1824	-80.6009	27.1777	-226.192	471.03			8.99016	-44.4921	241.515	111.635	220.527	13.396			64.7409	282.333
						-148.684	-54.8064	228.827	-88.7035		-32.9577	99.6102	47.9362	-87.9213	-183.48	270.589			384.45	52.3676	293.781	191.803	28.8205	-38.5084			-73.4644	213.558
						145.573	-45.7808	-5.84428	-405.109		152.265	-58.6671	13.4038	193.439	134.089	-225.375			154.648	48.7633	254.659	294.546	-104.256	-24.9704			134.116	-451.373
						31.9277	283.886	-224.453	398.235		151.585	-88.1137	-11.127	52.8974	270.783	-119.427			-43.871	52.7669	275.238	84.3782	137.267	-7.31051			-258.391	40.0591
						-41.8701	22.8117	13.3676	-297.139		54.427	-222.928	26.4962	-101.794	139.611	202.875			194.609	10.1055	226.81	19.6406	84.7354	-11.5842			229.179	382.195
						-230.248	108.798	350.52	50.594		75.8104	391.317	11.1926	-71.9714	-283.072	91.1728			158.796	35.98	214.688	4.32094	189.675	12.041			6.5645	266.57
						-30.9418	65.2676	-312.28	403.797		-50.4744	30.4616	202.301	-100.794	185.705	-144.792			318.608	267.593	193.353	352.476	-130.153	19.5402			-134.806	-363.245
						-277.508	11.7283	-199.613	-84.4791		45.8783	-75.7074	5.32306	109.487	-324.188	132.503			168.224	202.144	232.267	158.232	15.0916	75.9175			-289.057	116.684
						2.57901	384.374	46.9272	24.3668		60.8017	-79.6048	153.19	119.618	139.168	71.8285			173.784	53.977	193.909	-81.7382	23.5445	143.63			309.98	167.684
						-17.0161	-297.353	-26.8276	305.651		-71.1673	322.607	236.871	258.135	223.024	313.243			78.3062	-46.0295	204.813	-52.2112	236.242	241.643			-46.7657	-451.755
						-114.595	168.575	49.6015	109.264		3.40292	143.821	86.7527	174.184	72.2798	84.7654			104.103	81.6951	229.093	-331.682	182.935	108.761			-442.557	-59.8919
						-213.791	-303.036	-21.9078	-43.2572		-2.55412	-107.436	513.698	-97.9174	60.1254	-496.225			100.594	108.458	225.84	-16.2807	202.568	153.083			-83.9498	-3.44348
						-167.679	-219.731	103.413	-415.738		93.297	-373.279	-129.646	58.0869	258.151	-84.4952			78.1915	-270.244	199.31	-28.1922	191.767	66.3293			14.8652	9.68768
						-305.893	-409.715	63.7894	-176.745		103.031	310.322	-260.862	-122.485	291.393	475.125			75.0626	-294.577	232.315	19.5253	-211.156	42.0972			118.823	-259.698
						75.3435	0.840111	227.462	-253.531		453.555	-254.722	-283.12	97.5472	203.72	-23.4455			120.52	-6.19315	335.223	37.7761	179.078	139.534			331.437	330.015
						365.285	392.26	-276.506	122.186		240.345	-231.313	88.2701	122.163	204.982	14.4853			91.0286	-16.8719	320.793	-18.1594	-63.8408	22.9687			-42.3363	-111.13
						-101.424	-331.417	295.689	-164.735		326.291	-419.579	-80.4875	182.839	264.071	-119.812			126.357	497.949	268.382	-28.7942	51.103	28.6329			202.247	-202.058
						81.7045	-164.983	429.317	-14.3142		-313.108	138.339	342.322	-77.4444	316.076	-262.621			111.51	337.66	380.622	33.8252	-46.5422	21.3028			-287.849	-271.486
						183.354	-179.471	-217.753	-1.85725		183.515	229.82	208.778	-194.419	250.38	-47.4952			111.296	269.509	470.772	33.7297	-166.101	-106.543			-122.022	287.94
						-57.0408	-83.4349	-98.3071	-339.193		82.1677	63.7933	237.372	375.119	-25.1706	115.71			82.8665	133.97	509.355	85.9984	120.934	27.6525			-227.938	178.725
						166.141	-133.202	199.199	-276.271		50.2872	62.1866	-493.613	384.92	-331.666	37.1022			81.5922	20.9678	421.228	53.8584	10.1988	-22.5471			-166.035	-365.189
						134.027	-148.188	-129.682	-113.494		-62.1329	83.0152	0.660736	129.457	434.845	216.339			43.5743	90.4785	427.475	64.2539	34.7116	11.3895			165.5	-173.275
						-111.914	-337.529	-219.809	26.6877		-30.2788	-131.601	136.605	232.048	179.964	121.277			-17.6543	-305.265	399.089	-25.1916	98.4314	-232.379			158.896	109.371
						-166.819	-11.11	196.067	213.746		-198.071	408.127	-60.9012	-155.654	338.498	-140.919			85.531	434.919	494.094	7.81709	122.967	-74.6075			169.323	-289.967
						-410.947	198.81	188.989	266.36		-182.968	-38.5955	403.087	121.004	104.64	17.2934			69.4096	-5.07407	384.334	45.1175	109.976	-30.6825			138.207	-24.5089
						-271.311	352.629	-33.0046	69.0419		-320.977	336.193	260.872	-312.099	-17.1905	-217.586			337.228	52.6655	261.352	-7.45097	44.1056	-73.539			156.675	140.401
						136.9	252.668	223.149	-155.997		-247.661	-307.646	-52.0382	195.488	68.6903	200.572			224.356	-45.863	107.574	-7.79453	85.4952	5.92154			-41.4087	69.4523
						106.065	-436.161	-186.652	-326.69		-235.93	5.13838	-60.6415	-98.1119	87.0334	181.921			67.673	-49.6958	70.4168	1.13291	58.8767	7.43011			167.938	244.055
						-120.279	92.9918	-79.4289	30.4835		215.365	-73.2836	-31.2555	-371.979	43.9736	-5.91004			21.3714	-168.052	105.851	-47.329	127.255	-88.8179			54.6986	-76.3079
						169.353	36.0019	28.475	11.5195		-436.84	-390.659	119.372	-0.0229515	-68.8633	113.227			-100.239	-34.0291	182.563	-38.9531	68.0677	-56.3305			-61.9613	-446.193
						-13.5688	64.0117	-382.058	-154.557		-229.614	248.359	109.551	83.0838	-13.2041	299.552			-142.459	153.98	138.779	-36.0486	58.4089	215.158			-22.0627	165.556
						115.239	-0.213609	480.253	-57.8933		160.168	-265.408	69.2989	35.3644	-240.061	-263.232			5.74301	26.2689	480.518	-27.2392	299.283	105.179			-4.63705	244.931
						-165.186	14.1357	63.2584	-145.802		-36.0829	395.174	239.557	-78.3858	-262.502	-371.405			-73.9483	54.9714	251.965	-54.3192	-12.958	311.673			-80.1412	-194.255
						-93.4131	-30.9049	208.11	-153.516		-235.128	-180.647	131.489	-105.734	-395.735	-490.303			-22.655	96.6779	183.488	-31.9812	-25.0141	86.2974			-81.9171	-261.511
						357.485	145.489	-110.055	-198.252		237.42	-266.198	121.152	-10.8884	96.4574	17.6739			219.784	84.3898	304.946	-21.3551	-120.007	-135.322			-25.6148	-482.888
						247.307	55.4927	-16.6633	-229.985		80.0295	148.384	65.4022	79.2114	393.808	-217.736			82.6786	97.6723	255.26	-38.0022	-151.293	-204.736			14.0027	61.4201
						287.204	150.624	88.3455	-291.181		143.231	-201.857	23.6687	63.7289	-451.939	138.632			174.95	88.5942	129.73	-44.4704	108.333	-194.376			88.8477	-30.5212
						282.141	99.1395	-88.031	213.82		2.64172	-175.858	446.918	130.558	4.4671	32.6011			-2.19178	70.0315	-31.0504	40.2805	-0.787267	-43.7037			69.2349	231.1
						182.11	-209.456	-252.851	18.7121		-32.6037	201.392	-8.71602	46.9306	-91.3671	346.803			-168.416	37.9608	-90.1046	96.4471	-139.629	-123.767			66.5854	215.629
						57.5456	318.197	66.902	-171.509		173.251	-463.13	114.45	-52.3004	30.1489	151.581			270.558	86.477	-261.253	6.6181	106.782	-126.934			54.8091	-12.8981
						-149.053	-137.166	-298.264	-90.5465		6.49202	485.935	70.4219	-187.34	79.6018	-190.997			186.47	54.9824	-277.954	383.703	124.792	-312.754			-32.4803	371.871
						248.049	-88.5789	-160.412	347.211		150.428	191.112	33.8757	-274.226	109.448	-370.658			16.7666	0.566065	41.8341	-254.084	81.6482	-412.346			-154.829	-0.00544907
						-50.4013	-273.741	-81.3594	359.38		154.398	131.499	137.554	-286.558	116.705	20.6048			48.1667	110.415	-28.343	362.967	22.6048	416.702			-69.4913	-30.8098
						-1.46413	-298.934	-267.473	-133.479		-4.77307	-118.462	-122.623	-361.837	43.3481	208.212			114.652	99.7958	-133.053	409.051	-32.4209	-16.8861			281.602	-129.961
						12.0243	241.307	-492.44	98.6935		275.056	-75.811	308.51	91.2071	55.6483	86.2174			163.344	55.8026	-434.066	301.525	77.9689	-71.7081			-92.6794	-55.1121
						292.694	-250.698	42.8244	-6.73279		-102.545	-346.711	108.42	-104.311	91.5885	-28.1424			173.947	-20.111	95.8275	392.618	84.8786	63.152			514.91	87.7934
						28.0401	-469.612	-22.1138	-213.121		-20.7944	-82.9212	-6.45529	-117.655	80.0083	298.478			246.609	28.1529	-26.6851	310.401	24.6986	99.9183			361.02	16.7413
						48.8248	28.9821	-134.731	51.4573		-96.8944	280.226	93.2973	130.768	107.257	-220.904			125.421	-17.9342	-32.4474	361.516	-40.7306	58.398			-59.6711	198.075
						220.181	-42.5793	-505.414	70.3873		70.7966	-227.51	67.8959	45.5644	161.733	-116.412			117.668	-10.8383	41.1743	263.701	60.9089	-83.4343			-264.396	-429.558
						90.7317	-79.3509	50.8013	14.0896		34.2507	-333.583	-31.7197	63.4904	203.611	108.642			138.017	-41.9301	-6.43135	234.834	49.1044	-71.1568			-68.7569	149.492
						2.27894	-396.869	-117.163	-395.671		68.1829	158.576	-32.2003	93.9545	-141.231	-308.51			-112.023	139.805	77.0805	227.181	149.728	-21.2915			-148.77	-63.6347
						-95.0354	-369.471	73.3963	-261.481		10.7716	354.739	331.165	23.9537	-29.029	-163.47			-6.08218	98.9531	85.7882	327.968	40.947	22.528			-0.251029	-166.35
						19.6624	-127.623	-313.512	-409.536		119.347	271.052	147.901	-42.1858	-131.981	101.951			-53.4326	74.4662	-52.3067	199.96	-36.6962	83.7943			-50.3579	-141.494
						-84.1647	-257.925	32.6808	334.284		386.102	169.575	12.2342	75.553	-108.567	295.728			343.751	125.182	60.2611	250.293	-100.855	54.4872			10.4145	75.9929
						-72.0657	150.999	197.898	339.531		122.554	53.166	107.465	66.3489	172.993	-289.086			107.282	130.617	9.57611	308.655	-91.7223	41.5039			266.518	136.351
						-175.238	206.161	-437.375	320.458		-337.021	-4.66378	74.9275	12.5725	168.898	452.903			6.53781	35.7799	66.7277	3.70763	-111.886	-25.0903			-65.0232	-378.691
						-228.575	10.4638	-267.351	406.985		-341.843	149.643	39.7422	76.092	152.185	-49.8601			-62.3762	34.7235	74.7458	187.467	-59.1454	-120.857			-81.1304	70.7347
						20.0805	-467.638	-368.865	135.793		270.148	26.6613	-0.723317	42.9533	80.7565	88.795			247.849	13.0943	116.441	183.095	-47.7883	-32.346			5.4119	-66.7144
						-86.6191	13.7133	334.559	404.531		190.866	-155.328	69.9637	416.375	52.525	-19.7787			13.5539	104.165	369.69	144.899	-41.0273	65.1998			321.94	-329.204
						-424.757	130.994	-285.538	-26.9045		0.769552	448.354	241.459	311.719	133.853	390.706			58.6902	94.6542	13.3465	79.4267	-155.943	4.28894			-372.382	254.281
						-257.837	109.833	501.002	-267.941		-83.4429	-42.0026	-79.677	74.6095	209.189	-96.7504			98.2389	95.3227	-68.7388	114.251	96.2564	39.1583			477.777	-20.0281
						-16.945	2.36402	-420.583	-36.102		-269.883	216.987	-85.0338	12.2179	-66.8954	258.061			92.2467	168.05	-252.335	53.7834	25.6774	-12.1457			329.999	510.528
						468.471	-55.3739	-310.128	313.371		38.7039	204.257	-13.2527	-3.31664	-154.202	50.411			-0.36109	116.606	48.3173	-32.3536	175.943	14.2826			333.687	393.279
						175.838	-24.705	366.962	381.982		107.503	149.12	51.8249	116.807	-65.6386	-145.533			56.6062	119.369	-33.5946	268.066	-10.2503	110.245			-181.456	-71.8511
						-180.74	-90.3378	-239.059	-264.024		-94.4576	22.5048	98.7562	-161.124	-6.39167	-32.9922			88.1765	47.2138	-16.2262	301.572	-190.229	57.2459			-59.0867	-17.019
						31.0588	-65.5234	-160.616	-367.375		76.5769	-338.351	-281.036	237.197	89.3804	-309.077			52.5926	143.149	-67.0372	253.427	-136.647	13.7239			9.99401	28.192
						-82.7671	-155.307	-93.6853	-296.759		-12.8276	-286.336	56.9262	173.435	94.9289	314.396			62.1049	97.2476	43.4887	131.872	-153.834	23.8158			351.846	-255.757
						-154.434	-168.505	20.5744	-323.637		-172.435	-307.535	85.866	299.988	36.8211	46.2634			98.1763	84.2219	66.2241	250.488	-139.518	-3.76228			-338.713	-432.951
						0.81038	137.579	287.594	-320.841		-255.862	-146.726	144.252	390.281	-268.352	-8.34426			7.84934	58.3362	118.844	136.433	-165.032	45.48			211.926	321.142
						102.702	83.8319	365.768	-111.344		195.417	300.783	69.6178	178.482	-235.016	12.8067			-5.37103	273.096	82.3208	43.3104	-110.385	62.5944			81.0934	-496.096
						369.113	-491.346	249.868	-185.135		268.123	152.271	44.8691	59.1679	-106.095	-393.014			431.912	28.8584	126.203	76.174	119.034	37.5827			117.292	67.0366
						210.473	120.454	-15.2321	-255.626		165.77	-375.555	26.1274	-200.995	150.601	119.21			146.642	12.9977	131.106	156.073	112.827	27.9873			220.008	180.997
						19.2972	-11.3863	204.126	-321.565		79.7229	-66.6326	78.5094	-264.221	-5.39736	30.1439			173.693	-222.462	207.667	146.392	290.659	52.9216			159.294	103.265
						-138.501	192.127	395.301	-357.046		-63.6791	133.672	57.3687	68.2152	-133.946	504.955			61.521	-45.4089	108.992	107.262	315.771	77.7834			130.786	58.3586
						-123.219	395.254	357.45	-273.142		-259.945	70.9533	35.4698	137.937	336.853	-85.1094			-12.6715	16.406	57.0699	54.4536	111.579	36.7593			47.4531	27.4272
						-336.398	-452.871	-37.2942	-300.05		321.489	31.3882	81.1831	85.8168	-93.4898	-366.435			-37.0372	-27.3675	12.7415	336.499	-94.7343	96.1349			-263.889	-44.5569
						-354.347	499.4	95.8191	-294.884		240.53	15.6229	-19.308	59.0135	-273.57	-285.812			-6.95009	203.163	265.632	146.064	-212.261	66.3197			131.712	-1.76245
						-65.139	490.677	-169.83	-170.635		81.0768	28.0488	-37.1711	-242.864	-13.7225	485.105			51.4951	42.6434	303.941	79.589	-274.783	13.607			181.606	258.278
						-55.981	-135.941	-178.915	-465.172		45.353	43.3686	36.9424	-183.418	94.1282	39.1016			65.2262	158.022	-36.4849	-28.623	4.49629	-16.0093			-0.956283	73.7176
						147.388	-266.812	136.029	-362.5		-106.686	38.7614	16.7259	-132.097	13.3225	37.8311			188.914	166.601	96.0671	134.871	-58.6138	-26.8116			9.93704	210.215
						243.196	366.7	-170.265	-438.187		-70.0477	183.231	47.2944	188.905	57.3498	-156.56			154.468	157.357	-73.5188	-76.1201	-59.7677	-8.62567			39.5758	95.8658
						273.813	321.619	-13.3572	-194.168		94.3143	105.284	27.7968	138.665	44.4429	21.5113			174.421	114.514	-146.345	43.0359	85.8471	236.456			1.55928	-174.168
						-158.622	-130.415	-488.397	275.307		-162.752	-61.9475	62.861	-204.888	-34.4123	-107.303			83.7466	85.4226	29.6875	252.358	75.8199	238.549			-98.3039	-327.735
						367.285	-255.227	287.911	359.044		292.91	351.763	39.9329	-218.927	-74.911	193.908			43.9595	99.3717	2.11031	135.61	84.0567	45.5158			-139.211	-77.6246
						132.693	-217.601	-153.704	41.2542		-485.954	507.759	108.528	-432.96	14.6101	120.262			-27.3772	-84.519	-78.8763	74.3669	-138.776	42.7835			-224.501	-90.5115
						-34.555	-111.048	164.522	344.029		275.958	-103.622	258.115	353.443	287.444	-273.944			-22.0803	-312.092	-32.113	8.07318	161.491	2.39378			203.486	-267.619
						367.008	-22.6411	-129.619	197.098		-92.3452	-159.955	97.4253	326.782	26.0849	61.4359			-3.04817	299.054	-14.448	-4.08257	63.116	95.5038			-5.19848	215.976
						85.3095	269.387	-13.59	8.2206		383.432	-17.3693	83.9503	382.932	5.28696	233.005			46.7398	130.79	-17.5524	7.42271	1.85573	86.041			175.466	156.795
						192.705	-46.4469	54.2016	-87.3882		-321.031	-13.1961	-7.39797	336.651	-30.223	13.2653			48.7997	20.9157	-166.358	39.451	-91.8944	102.82			112.879	24.2427
						137.69	-87.4013	-232.145	16.4259		82.2835	227.22	73.6278	357.471	188.178	48.1561			97.7554	-152.681	-122.868	22.0565	66.1095	137.467			-154.41	-18.3015
						114.254	-53.6177	-129.327	-201.002		148.357	365.858	76.0823	372.018	-10.328	-22.0171			65.3707	-54.5801	-133.827	82.1812	60.3885	107.191			-56.9183	76.6475
						-106.806	-227.171	68.38	-37.4427		-27.9985	336.197	91.1188	211.777	105.6	-122.95			26.8267	27.685	-206.074	80.6886	107.081	113.719			60.6107	-123.894
						189.067	171.358	102.802	167.144		29.4706	229.879	19.0086	147.456	223.209	-117.018			9.99141	-190.284	-144.25	174.984	114.596	75.2255			32.9334	20.5051
						205.114	-127.482	65.9101	263.608		-277.264	245.206	129.661	27.0846	23.7126	196.477			139.154	-306.861	-47.7642	-91.6311	42.4652	128.003			-38.942	19.6196
						110.139	-180.841	213.073	-72.3852		-237.026	118.146	76.3171	-16.4188	229.718	-193.711			-87.2421	-46.749	45.2365	125.783	-1.65447	116.438			-167.944	298.591
						-25.6213	-120.784	-41.4178	-202.767		372.198	197.162	101.156	206.111	-195.63	333.039			91.4924	-60.934	140.09	31.5427	59.2953	112.616			-204.204	-317.61
						192.684	21.0868	-156.48	-89.2479		271.786	-393.54	-71.3805	172.613	-234.338	241.083			12.1073	-163.549	156.689	6.48813	54.4083	-55.2885			-39.5996	-171.245
						226.666	141.347	-180.414	-489.708		325.625	429.167	164.086	284.853	-168.994	115.923			-109.137	-314.679	108.599	-41.7136	88.5342	6.10229			250.627	-186.01
						-196.528	-71.0067	512.909	-157.231		135.852	340.498	156.984	109.716	-25.7351	272.425			179.927	329.276	172.126	24.657	40.469	43.1194			166.309	-15.7386
						-298.245	-18.9108	377.18	214.618		-104.234	-54.5446	93.0351	62.0445	-17.22	-305.104			-17.5667	342.467	148.451	30.34	-193.921	-32.8115			327.095	92.8499
						239.434	165.471	360.162	-318.745		-198.189	486.598	151.364	-211.173	-83.6295	-97.3855			-6.17574	130.066	145.096	26.7015	334.506	7.74096			65.0451	-66.7683
						482.609	-253.944	-267.337	-60.008		188.046	-164.655	-135.57	-293.224	-64.5106	348.524			156.986	220.092	92.8374	81.1044	230.675	-410.132			230.874	160.227
						368.166	-208.245	48.2775	-153.51		413.197	172.859	22.8253	-383.937	-286.03	-43.6338			61.0273	197.974	191.793	-69.6687	-21.3922	-7.03646			131.559	-165.187
						-439.449	-99.0924	-13.2835	-286.267		31.8024	214.427	324.371	304.6	-322.834	-213.315			100.057	226.523	134.834	117.146	-37.2226	113.532			86.403	-379.788
						-463.084	-102.977	-0.910567	31.6662		-112.049	160.71	107.12	282.296	346.824	285.976			93.4463	-203.172	125.276	203.554	-57.2192	-76.5055			335.326	-202.08
						312.074	-65.8709	124.575	-382.007		-80.5929	126.02	263.454	313.717	142.801	-80.0529			23.4608	-147.542	106.14	99.8653	-27.5578	-195.548			238.311	-91.0754
						36.2113	-179.585	231.62	-512.644		106.543	160.543	79.3942	324.012	-165.216	-115.977			109.63	306.611	51.5281	36.0435	74.6336	-51.7403			-179.839	52.2132
						376.926	-106.07	-292.875	-486.685		-103.465	300.625	1.5811	461.852	-416.948	-31.5875			79.7047	82.6818	147.039	-331.22	57.128	-7.439			-26.2699	180.081
						169.259	293.879	-24.89	-10.0271		232.649	275.293	-9.74059	433.911	-363.43	-166.211			5.89014	281.304	328.625	14.4056	-63.7394	-58.034			-318.82	197.007
						-134.433	-117.8	-336.577	-60.7748		26.6461	-485.892	-101.059	7.68446	-214.708	-218.403			82.948	47.8048	53.7009	362.716	13.3629	-90.1867			-186.211	281.797
						-275.436	500.762	145.556	118.836		23.8323	-257.059	4.6674	-177.413	108.757	289.671			113.36	42.9113	160.353	205.91	-13.4355	-180.727			213.828	103.617
						315.009	268.476	-124.07	24.157		24.1685	-115.533	-460.787	-315.686	-296.213	70.0632			24.1688	25.8133	120.147	215.597	28.9162	-92.4977			51.1578	163.415
						241.175	216.596	-46.5591			-40.3662	-17.5143	80.0836	306.422	-156.124	298.845			96.6626	17.8796	41.0359	150.418	15.8543	67.6801			-42.7956	90.0745
						-231.076	-467.138	-393.541			32.1424	-116.555	104.389	355.573	-341.3	49.1444			102.806	47.8764	10.701	196.666	62.2407	110.661			23.7265	-284.221
						-18.2401	-128.467	-280.001			90.5456	-27.2968	156.164	510.874	65.1759	-136.963			350.479	37.2296	75.9354	101.525	85.1651	-14.6818			252.747	-353.875
						-310.857	-17.7325	261.781			-20.5585	-363.585	-20.7314	475.041	38.7857	424.734			-0.726486	2.89337	161.277	125.782	27.631	-40.7323			214.245	-134.302
						-203.766	-511.466	-262.583			23.2645	202.768	-151.085	321.324	95.8554	-81.6394			35.6196	18.7061	50.1869	158.845	39.649	-62.0984			-78.2553	-353.189
						-431.454	-304.715	-91.5579			-5.13992	364.38	-187.108	369.32	120.034	-218.308			-31.5649	92.7559	-62.5141	178.32	34.87	-95.3073			-51.9128	280.376
						-216.84	-225.393	-87.1272			-484.457	-25.599	-258.668	325.027	118.035	134.791			-40.0253	52.8353	82.6397	152.952	112.038	183.494			-97.8779	258.146
						42.5352	-261.217	-19.8034			-197.667	-101.54	10.1631	306.657	62.6444	-502.601			-40.2968	25.3723	81.1693	130.823	157.199	212.799			-56.4064	182.312
						-302.896	-63.6723	-191.665			-428.415	-85.9604	212.197	405.297	106.42	-329.047			23.9421	81.7114	34.5298	155.428	138.139	136.282			47.7963	-262.074
						-404.288	-65.0336	-25.8358			55.5975	-273.59	64.654	244.053	-63.9924	99.4371			46.4005	73.1449	45.2124	155.871	87.9814	45.114			-178.69	125.06
						-165.671	-142.003	-403.639			-137.979	-208.608	-70.4546	325.497	360.782	444.036			34.5453	33.6923	91.7	174.21	-136.458	-105.279			-22.1883	389.567
						-168.657	13.5592	-200.841			231.277	48.1736	-8.70478	171.079	183.615	1.63159			-15.0001	40.6126	229.883	167.407	-243.507	-41.1099			-181.161	264.025
						257.748	412.633	-299.273			233.983	23.7509	-104.74	268.466	195.964	-324.747			101.915	26.7753	185.111	79.9136	-77.8751	468.622			459.974	58.5353
						-50.4472	298.041	-443.038			-386.484	275.45	-472.816	137.351	-404.474	-192.837			142.362	16.6723	144.929	91.9307	73.2272	284.064			53.3061	116.852
						21.2709	-195.188	-199.978			22.7247	-82.5717	-287.183	119.32	174.326	-149.152			130.931	14.1385	0.491098	87.5056	59.0729	253.496			-152.476	-30.74
						200.303	180.534	-353.769			-189.796	1.81136	127.107	172.502	302.352	-128.257			-62.2659	78.4368	83.9435	71.7325	74.9903	197.719			-90.0542	133.156
						507.623	-501.777	-287.435			-257.318	80.5165	177.359	204.142	510.574	61.9458			-32.7707	-9.06496	68.5801	55.5583	109.074	255.399			-304.716	103.189
						389.487	362.109	-87.7344			29.5751	-208.194	119.93	260.847	95.677	-30.2273			82.3347	-129.043	13.6026	-227.281	7.64857	314.948			64.7024	242.202
						393.922	-3.54563	-230.839			-71.6841	205.493	104.68	167.424	71.84	-221.783			93.7506	26.0512	-43.141	345.748	45.6301	243.348			108.888	57.5026
						352.202	481.929	-70.3707			-146.885	-3.46047	78.0766	218.397	396.022	-199.579			-25.0441	48.6081	16.2155	154.552	-0.247243	349.071			-207.56	-6.4407
						230.955	-286.328	-136.186			36.6449	242.762	182.626	99.4612	36.5978	18.3299			-76.0017	40.509	65.7815	239.9	89.0012	233.797			-22.8961	110.972
						-354.38	362.461	92.8948			103.484	83.1992	43.8951	18.8996	196.246	126.137			3.28702	-3.78947	160.506	196.044	85.517	149.848			-192.66	-95.0678
						313.057	-390.715	67.9377			-351.081	-358.341	65.1749	30.6079	227.369	-393.746			71.7282	123.633	271.445	231.934	84.3814	151.95			29.2745	-79.7848
						-380.386	-143.367	134.602			-461.823	167.111	-74.1043	76.0598	89.7947	266.587			62.2221	90.7831	273.005	-161.428	-432.5	310.369			-178.229	133.904
						-381.328	-135.014	11.96			208.412	224.758	-111.527	-199.436	105.639	-268.888			0.650692	-76.1959	-80.9983	-152.69	-147.707	294.07			26.2508	170.718
						-508.57	-17.5026	106.527			182.248	292.195	-370.647	-131.137	-28.1015	-158.659			-60.5079	-114.106	510.27	-224.132	-174.756	270.101			180.264	126.528
						-324.345	10.2139	-277.398			319.956	217.99	51.3741	285.876	100.094	1.43007			-61.4396	-103.505	-100.853	20.4444	74.8393	360.36			-40.1291	55.6662
						-358.767	-110.741	-335.884			429.626	57.2014	3.00073	-99.1423	40.1137	-189.012			-26.577	109.075	-48.8448	-41.8093	80.1646	423.301			-304.142	66.9873
						-434.101	-203.738	-317.381			169.357	149.352	33.032	-256.077	114.639	78.1198			57.0689	57.4134	44.5825	-151.202	318.138	32.4158			-292.603	-177.111
						-485.013	-106.324	271.686			395.42	283.748	9.32066	-199.112	126.661	38.6028			64.8126	270.584	30.2696	-289.695	289.288	-18.6795			-240.925	-227.517
						-330.663	-183.172	-170.766			182.935	103.869	45.9768	-73.7146	80.1496	-248.794			21.6997	185.503	172.735	117.753	347.329	-57.6596			65.802	-120.716
						297.542	-171.384	-221.42			-189.845	271.938	33.692	261.525	138.915	-241.981			7.67761	146.573	114.753	-15.9918	58.2972	-106.78			49.5136	-235.918
						366.263	5.47293	466.306			-186.58	232.936	-70.5436	271.502	111.52	-446.733			51.6043	92.4966	-25.9028	220.56	45.5449	67.3621			-56.6995	-0.453508
						401.349	-37.7165	-143.618			-313.747	-266.572	-91.4726	293.746	116.448	273.169			191.863	366.129	-49.4852	201.307	-1.14331	95.9852			-351.481	-64.5587
						165.999	11.6739	-319.992			327.84	-493.039	31.3244	366.809	157.048	-179.918			98.881	49.1232	58.7553	507.999	29.0532	74.8315			188.08	-69.4704
						222.578	130.143	9.87408			84.9281	433.521	93.786	299.536	164.56	257.91			221.763	-53.0045	-75.5915	331.651	43.6369	45.5123			357.599	-103.631
						-135.425	67.6774	221.932			19.2274	-101.158	22.3851	294.464	-11.5276	-157.555			200.115	232.383	58.5183	306.764	77.0567	68.1325			288.979	33.958
						-131.695	-78.8675	-112.369			54.0127	-13.7007	-26.505	320.2	-130.164	240.861			139.238	270.65	62.629	-116.258	47.0995	12.4115			-380.814	-206.861
						-315.67	-316.564	-287.673			42.6146	101.371	-281.53	394.267	123.721	-51.7819			-130.012	240.384	97.9148	0.242884	97.9594	94.9492			-116.799	152.98
						-181.213	-61.9552	-206.554			-56.6643	135.767	-98.4262	354.675	98.8376	-27.3127			200.226	187.903	135.404	352.862	66.1806	40.3027			346.749	138.761
						-78.0807	-163.758	-18.5645			54.0435	49.5361	70.3545	280.463	52.7234	-74.9536			99.7919	100.535	13.5509	-65.964	188.105	65.328			152.792	-56.3644
						-298.873	92.9876	-6.3364			15.1772	191.271	-135.614	327.253	37.1098	-58.7844			90.6788	113.736	54.2676	232.918	-212.21	37.3186			118.876	-67.3202
						-232.296	-142.688	196.999			-32.4997	155.198	-104.997	322.768	-112.083	-466.194			61.2457	89.2032	45.1734	79.2398	-36.4142	56.9866			77.6302	-67.0205
						-93.3771	-222.92	-297.513			282.954	160.733	-20.2508	349.41	-26.221	289.32			217.912	65.6275	51.2599	-169.602	23.9845	107.039			156.01	-21.2613
						-31.2124	-8.09528	62.5717			65.053	-0.43592	489.664	327.501	72.834	-346.251			54.3996	95.0965	36.982	-270.038	143.616	73.1729			5.39392	-38.1315
						-2.11183	68.9276	-313.81			-16.193	-46.4654	176.585	319.48	-374.825	353.019			261.438	-18.3625	26.9528	12.7113	213.852	129.611			457.731	-41.4582
						71.33	-212.806	-261.257			-160.873	-213.696	-49.5756	311.424	221.108	-90.0301			190.514	303.935	12.7774	325.947	115.527	111.797			169.827	86.8722
						199.13	-271.331	168.118			-204.04	-294.208	47.449	258.462	164.884	-116.514			245.577	325.713	96.6455	73.9871	75.2819	-42.4111			167.713	14.5754
						59.1443	-225.755	476.04			-28.0244	-51.2749	271.533	215.357	67.6554	234.745			-202.176	119.124	42.9965	61.9874	81.0347	97.2395			39.0019	-14.0612
						108.639	101.18	8.41201			-195.884	178.767	162.126	276.301	57.869	-10.4956			303.424	110.945	16.4899	256.424	34.2758	162.827			-190.861	413.105
						-14.3743	191.464	-300.417			60.6146	122.552	213.433	157.508	5.46284	-220.308			294.954	45.7041	-37.0034	-2.55728	76.2022	127.814			74.6537	134.374
						-88.8284	242.102	111.669			21.9721	164.064	37.1952	162.709	23.4397	228.854			183.808	14.1666	59.0907	280.923	202.473	43.7229			-24.6078	-279.701
						-15.9873	-441.112	2.57789			61.9147	-6.54737	381.466	231.714	-160.855	366.704			110.012	27.1039	98.3662	-33.2225	187.656	96.6659			19.7872	-384.427
						47.2042	231.417	-41.0543			-1.63734	-246.574	-150.781	108.111	-132.193	317.089			164.273	82.65	178.927	-117.466	110.757	106.706			-88.4626	297.439
						-222.546	1.21085	-73.5673			-17.8833	32.8503	-160.926	-299.118	384.566	-212.412			101.893	126.478	253.84	-149.973	89.9997	107.514			59.6634	190.146
						-46.5369	27.4035	107.918			-107.586	-11.435	-71.1717	453.985	195.667	-189.2			69.8016	81.709	264.329	187.942	-31.2193	46.0871			86.274	203.484
						5.77572	286.493	-78.6221			-134.666	-270.595	-19.8369	371.048	156.671	244.658			211.078	-51.1003	260.795	324.6	45.2467	89.8491			22.8138	360.295
						-39.8828	431.206	-77.2275			77.3943	183.08	-49.181	384.994	155.615	284.673			-157.162	50.8309	291.87	285.415	89.5437	30.5973			-64.7584	80.0007
						81.1104	63.3034	-346.072			54.1249	15.6104	-78.3821	415.474	-6.62395	116.703			327.207	-54.1391	257.761	137.219	132.011	-12.0477			-211.18	-48.6455
						-223.987	259.776	314.376			30.3966	117.603	229.039	492.284	96.7588	8.53681			155.571	122.538	275.457	75.9892	142.164	39.5798			-35.3097	316.138
						-185.177	-122.676	99.3824			19.8711	-2.48171	-57.6471	204.15	319.339	184.819			257.904	-26.6719	167.149	-9.17705	188.7	-1.33096			-41.4025	-75.2711
						187.824	-142.127	-172.848			50.7552	71.2238	-158.148	130.845	-285.812	353.459			237.707	15.5403	131.934	197.058	108.676	144.713			-89.695	486.649
						318.442	-254.694	-110.536			-213.679	181.545	214.994	235.205	71.2402	-217.847			256.098	-492.154	192.731	167.19	71.9084	133.754			-8.46735	324.489
						101.653	-492.625	12.6464			442.555	114.031	124.193	-149.362	186.887	-42.3113			-232.86	-59.4705	188.21	93.8404	92.9038	71.6623			-77.4885	365.808
						-146.18	-96.7845	-2.13366			-469.083	80.4741	44.69	50.4405	208.556	-112.356			265.958	-14.4545	122.908	59.2171	125.648	419.661			-281.997	201.2
						326.353	-156.786	-403.971			88.1774	76.5659	63.4292	-122.581	152.452	-79.5611			217.444	-68.1154	172.867	7.46012	103.46	325.244			31.5387	-183.771
						216.485	-10.8391	-428.084			311.806	-159.368	69.0936	-373.775	91.5634	-181.918			108.62	-132.541	13.7879	117.638	94.7411	43.221			-6.57553	95.1307
						124.275	-96.7522	472.496			102.442	-113.114	29.9192	174.846	166.212	195.881			157.16	-113.964	79.059	211.9	68.3827	-28.7382			-11.3142	-405.845
						226.421	-278.585	103.549			222.528	-13.1525	168.595	370.313	140.722	-24.7161			2.74994	-186.219	190.509	230.64	107.562	-1.98999			-35.0662	15.6152
						83.2418	-332.711	396.587			150.2	-3.71105	36.6616	-229.434	90.8753	150.216			-45.8265	1.73232	229.326	253.893	114.302	200.689			-85.5824	-128.627
						-45.9279	-229.325	-464.602			202.81	89.4912	91.0729	-86.6399	75.8684	153.075			163.14	-97.6343	254.041	260.999	31.4985	-143.605			-143.293	422.47
						-65.7014	133.599	-30.8895			139.974	59.7431	162.359	86.032	56.1048	278.494			286.679	-240.444	450.196	-134.475	56.7179	170.147			-176.973	198.162
						-13.6531	-41.5529	1.0254			177.229	56.9846	285.696	80.4621	79.4852	286.091			31.9139	295.416	342.53	-24.5892	120.452	279.11			-22.0506	46.4732
						-102.638	-30.3472	-10.6552			175.274	2.23893	74.3598	-13.9518	26.9105	-224.389			-266.494	-227.414	263.074	-234.823	60.9379	-67.1094			-142.812	-60.9686
						3.17655	-132.171	-106.245			174.94	-9.01005	17.737	100.986	91.1223	48.8043			78.8556	33.56	389.523	-23.8278	50.056	-144.085			-141.26	-291.214
						-127.138	-1.93538	33.4447			322.259	9.29131	-294.045	-25.6106	127.375	-285.745			67.1216	98.5263	326.022	124.785	91.5676	-233.938			36.3916	-124.25
						-77.1864	-9.79053	-4.50952			491.614	155.63	351.808	-3.91404	152.525	-487.133			86.0864	74.5135	330.954	-97.7491	71.317	90.6322			-66.2516	246.656
						-281.379	-123.951	-33.3663			443.146	-0.794189	117.969	72.7028	136.795	-491.603			69.6409	28.4739	170.168	203.214	312.148	132.857			-29.3041	-12.7162
						404.499	-97.3019	25.1969			402.327	117.903	2.02121	-13.6861	124.956	91.539			33.3815	58.5389	168.211	151.037	132.228	173.292			81.9525	-159.589
						298.254	-47.9319	161.75			-444.984	57.5793	145.631	141.845	252.201	48.2077			68.701	60.5058	288.472	369.829	22.0513	194.97			-1.25236	-282.626
						73.9393	154.984	-450.716			90.8979	-27.0789	-85.4421	89.1778	269.727	252.702			29.1793	51.8744	237.635	422.301	-58.6767	90.0579			-45.268	-134.696
						407.466	148.815	-244.271			207.112	67.139	-151.489	41.6292	294.989	-64.2934			118.592	-38.4464	279.427	-301.168	-68.9171	124.163			74.6505	-64.194
						-328.907	-190.414	44.0141			212.772	120.47	229.038	86.6174	234.274	42.6215			210.908	59.7386	363.271	419.703	-88.5291	-14.6576			-9.23463	45.6773
						-327.706	434.013	504.403			122.303	68.9836	271.087	108.144	-264.934	30.1523			182.317	79.7401	287.029	469.3	-3.21696	13.335			53.4962	87.3622
						120.999	11.8313	-125.702			209.988	-46.3142	333.638	67.4017	371.278	-432.396			62.3097	13.8395	288.074	159.328	-17.4779	170.242			60.9011	17.0454
						-149.732	127.198	-129.88			198.889	-355.196	269.772	134.461	280.536	-12.4758			258.012	71.5333	161.849	223.357	189.905	46.5764			71.5941	66.1837
						267.501	151.232	10.0728			201.5	214.45	211.212	27.5201	-0.756634	-227.381			94.2829	38.8482	459.41	-163.865	148.187	1.79932			39.4555	49.0252
						47.0442	204.036	112.547			33.5454	443.321	283.811	113.573	-50.2401	497.256			-362.279	74.577	26.3516	185.557	111.533	-49.7126			8.00254	125.923
						10.8206	1.98624	-168.671			89.5535	-29.2768	250.004	82.1614	69.8791	296.654			-214.041	68.1729	176.664	44.9114	18.3293	-13.9657			-352.981	89.4814
						-161.032	-96.7835	-170.104			197.469	176.568	157.576	68.628	39.7392	-59.6136			-5.01178	-57.4383	-271.72	46.9008	-19.0512	23.7168			355.692	-132.023
						472.065	-218.431	126.079			433.116	483.216	-48.588	52.2058	128.372	-416.161			133.355	11.3966	-166.975	70.0812	99.963	23.9142			100.357	214.022
						297.29	-11.8039	30.7864			-18.0567	50.6174	220.485	38.7074	146.178	-2.10345			301.14	-205.561	94.4288	59.1282	73.5992	31.549			-78.7463	253.862
						-508.61	-103.577	478.404			-6.61244	88.3586	240.121	52.5006	141.783	-5.41515			222.08	455.498	55.6355	74.7275	93.1081	96.7565			-41.2212	-464.344
						202.934	13.1173	-514.232			178.021	-74.2355	149.81	-2.04158	172.573	-195.24			332.835	239.771	54.8426	29.1858	68.3496	26.3087			80.3541	-61.8296
						473.396	-77.0561	169.696			118.813	-74.138	75.5285	-3.03119	157.265	-214.318			385.363	37.4703	76.7754	-13.676	25.4219	36.1307			-58.757	-289.012
						143.892	-68.0032	-3.43775			-41.4137	120.334	-35.2829	-28.8512	18.6782	285.973			113.47	115.013	199.04	-111.71	64.8114	31.2919			-77.6529	-347.045
						-225.439	72.5572	172.204			-37.9568	-204.098	35.2765	-19.3829	140.852	196.401			-28.7598	52.9694	259.023	-114.606	55.0234	63.9258			-31.9449	-129.19
						-133.82	-41.9944	-156.888			-28.9475	101.6	132.756	-298.736	90.5885	-198.711			250.658	71.3802	282.948	-8.78885	80.9081	-31.3401			-127.586	-281.793
						-22.1451	-195.966	-60.2581			-44.1361	226.089	138.967	-322.452	126.838	12.8476			80.4392	40.1065	304.991	-83.851	53.9564	0.366497			58.7526	15.6959
						-229.442	-155.674	-114.868			10.7465	-412.971	-42.253	4.07266	-0.591521	238.9			59.3551	52.625	306.949	-71.4682	46.7167	74.8135			-3.48983	-161.246
						-317.462	57.1181	-22.3281			-29.5589	-90.4137	36.6765	92.2939	74.1306	2.42076			104.17	97.4614	178.464	-109.701	66.3943	102.359			-34.731	-174.991
						-129.885	118.658	382.904			-15.0764	116.789	-149.906	-172.655	-0.684053	-110.658			283.04	95.7646	194.488	73.5518	20.8183	63.6637			66.4804	-47.4532
						259.221	192.752	246.435			29.3016	174.42	92.9413	41.423	169.013	-291.629			207.286	137.009	167.568	77.9589	64.7021	-6.80209			-17.4084	-155.362
						380.835	-363.236	360.118				-93.0673	-460.789	366.891	150.905	-73.331			74.5527	130.913	-91.7946	25.3309	58.3207	-35.0488			-79.6254	-120.856
						-87.2734	-164.881	128.567				-338.79	-248.447	228.429	115.619	-123.956			-236.041	18.779	231.288	87.4111	94.2041	-1.65473			75.0556	-38.8813
						414.53	-15.3029	409.474				-8.95036	-160.855	-141.218	-491.8	-79.6614			-17.4574	66.4381	167.053	-43.5395	77.6414	218.71			11.6702	230.143
						142.831	-211.387	-140.486				233.198	-89.3911	-73.6098	-309.901	262.095			40.5411	36.9445	-124.744	109.499	74.504	159.952			202.436	171.531
						86.8402	-35.5298	206.768				116.177	-28.1122	-83.5057	-125.924	-45.5951			97.9891	171.573	-268.859	83.596	11.2241	79.6654			363.168	162.773
						223.462	-103.722	190.057				221.634	-83.1118	276.577	181.045	-39.2247			-50.3938	230.042	414.744	14.2082	49.6532	151.918			309.51	89.4689
						206.18	-263.264	-230.505				205.79	-52.9508	99.5479	218.201	344.695			27.3118	223.182	150.053	17.0265	57.4263	133.538			177.396	168.95
						55.9763	23.6667	509.857				153.251	-340.644	-19.881	170.231	363.538			104.052	291.103	-81.2491	-24.9441	52.8357	322.803			185.382	146.835
						121.495	77.1929	-67.1645				76.1896	-42.9458	340.32	-465.411	147.714			225.032	275.598	62.4334	70.1901	34.5902	380.21			68.9896	142.374
						-222.686	17.8849	-49.193				-310.841	406.9	499.149	173.869	37.8366			51.7504	267.179	19.7274	-304.89	42.2749	399.359			22.8257	241.947
						-85.1124	94.7299	-255.259				-330.68	93.0249	374.016	4.09852	262.104			33.6356	-82.1192	36.6612	-190.402	103.617	-125.782			-155.017	203.286
						-96.7082	31.9381	-38.4303				240	89.6061	248.775	-63.0498	-448.373			16.3131	193.646	46.9696	-262.422	129.935	-123.275			-357.823	-89.6463
						-428.289	-434.247	267.917				-147.982	-387.427	300.672	468.009	147.406			69.2162	171.433	67.6242	-178.846	194.276	30.0389			-23.5894	75.7468
						163.426	-356.514	22.9632				-198.024	-270.894	184.35	-465.514	-53.2142			17.8856	156.864	72.6088	-215.633	171.655	-404.529			-135.581	-304.365
						-153.262	-130.789	-391.253				43.8425	-128.275	441.926	62.4824	19.5612			121.476	103.504	101.947	8.96336	135.479	65.5546			27.1394	248.518
						-83.7497	48.8847	-178.238				179.117	-145.872	-409.848	-307.188	-303.585			108.938	-45.2159	125.989	33.0519	212.354	-29.9746			86.7582	-181.42
						-381.217	130.78	-118.588				-141.952	-182.206	-91.4818	-0.401335	-3.26395			84.3271	-158.053	118.897	50.3361	288.818	-44.0215			-0.979834	-248.174
						-271.682	-12.6911	-65.341				-58.3504	-50.4449	230.463	377.064	-9.21944			111.911	-284.239	349.675	11.1131	230.352	-182.039			502.733	-115.304
						202.248	220.4	-384.887				-61.7165	-4.05789	167.93	331.524	-485.273			82.5232	228.891	345.622	32.9527	177.649	93.8741			-116.213	246.409
						-132.203	170.942	-410.523				-49.3565	128.994	388.743	20.6162	-248.336			147.103	324.634	473.974	-129.978	105.494	14.4307			4.96834	-215.719
						-260.653	44.6046	-378.698				-382.022	202.8	417.769	-64.1364	-205.689			66.9203	182.609	282.873	170.236	139.056	-46.3387			441.466	187.079
						273.224	-33.7112	-231.221				381.955	465.001	-9.28041	33.1961	20.3693			35.0815	130.186	111.971	375.965	53.3528	6.62906			128.194	-148.098
						-26.7433	316.673	-43.0121				-6.97819	441.737	-84.3483	-377.528	-425.843			88.4222	-125.815	51.9834	102.06	135.504	-11.1585			291.086	-274.352
						-325.45	-445.759	116.957				-134.684	444.226	501.437	-142.437	59.2455			137.105	17.044	-165.667	98.3363	216.059	0.659712			14.2502	277.465
						-299.15	4.4262	-100.094				268.551	448.066	439.729	69.9397	-7.57532			167.52	36.8899	-29.76	-147.895	131.847	16.1848			28.9234	274
						-438.071	-276.066	-318.305				156.846	395.65	351.28	193.701	-52.0429			255.737	12.0272	166.52	-260.777	151.654	-131.498			-238.46	-48.3557
						-270.188	-466.874	-157.848				87.2969	326.407	369.597	315.795	-135.605			338.783	2.01198	24.3346	123.596	179.29	-335.992			156.264	168.112
						345.423	6.92135	192.32				343.361	307.536	384.97	176.94	187.193			383.97	-66.779	156.657	305.688	114.663	-55.2304			-219.324	-234.475
						-192.709	-109.11	281.675				95.3122	121.827	323.061	88.9706	354.47			268.401	-37.7691	120.071	410.084	39.7672	-59.3838			-236.024	-126.927
						308.719	-260.709	41.4969				180.198	-105.605	432.759	84.6264	70.9936			47.1043	-21.9654	171.194	415.204	346.355	-167.497			263.257	297.245
						-405.186	-56.716	371.501				139.886	58.6325	116.658	-25.7871	384.24			-75.6249	34.2349	136.457	465.185	88.3632	-73.4171			120.033	225.676
						-192.608	-222.262	85.4157				92.4189	-26.7202	14.8726	158.262	-219.113			-218.703	-47.8477	138.686	-28.9994	-65.4065	324.478			23.6169	395.534
						316.28	78.786	-89.2146				280.358	135.611	113.729	21.9831	-131.026			106.282	-15.7655	91.4541	225.003	-322.317	156.685			-0.990794	68.0514
						137.37	-43.7484	-345.215				216.208	144.694	184.638	-73.1834	240.642			355.916	60.8054	-265.783	130.216	-18.2156	256.77			-117.458	-72.5519
						54.0087	-95.0066	-8.57463				370.66	56.4353	287.739	290.777	-348.619			150.524	284.536	126.085	3.68401	317.95	122.75			-155.5	-54.2338
						91.0306	-57.2615	113.465				345.296	18.3384	141.164	43.7569	-393.442			47.7429	156.562	-42.3113	-12.187	-39.8397	320.248			-63.5332	113.466
						-78.2698	1.04197	-49.1861				213.882	67.2884	156.024	-43.7901	248.281			-9.91048	-383.434	-382.741	33.7965	118.58	-43.8284			35.8052	-203.199
						194.302	18.2053	-72.8769				-172.415	-12.7372	135.114	-319.617	-89.0674			33.9794	119.476	64.3668	27.0146	54.5317	-31.7377			-14.5318	52.4883
						83.7618	-64.406	387.237				-199.308	-100.312	344.025	185.636	-351.521			-24.0512	152.813	109.545	-28.7443	103.617	-61.073			-124.505	471.52
						-317.453	266.985	-274.24				-410.558	497.505	299.543	115.349	122.806			20.7887	42.6439	124.41	-17.5722	39.5334	-254.798			-350.374	-201.583
						-230.566	110.761	157.166				-185.272	235.411	434.796	-38.6232	-213.193			36.5026	60.0688	8.97699	-24.4818	337.207	75.5158			254.181	151.611
						118.265	55.908	237.929				-102.715	214.903	301.772	-111.025	-68.3162			256.139	293.392	43.4706	9.78459	235.607	-104.053			-358.417	102.235
						120.594	-18.601	295.291				-279.188	152.057	9.62819	-87.2918	-35.1315			179.19	135.768	0.889281	276.458	-52.9675	-252.962			462.364	-8.75922
						-7.17277	257.019	352.966				-154.535	235.512	30.985	190.474	184.984			195.737	44.2866	56.7769	-203.592	-323.852	119.363			-82.6501	213.301
						160.182	-391.144	386.279				-336.901	234.55	-69.1401	207.815	135.929			-54.8328	175.05	84.4125	-215.05	163.936	-16.7883			216.971	-104.162
						51.3868	-237.565	-349.587				-112.211	278.277	-40.2104	13.8498	141.614			-238.581	-39.7799	74.6539	210.725	174.501	-83.5033			114.905	-395.255
						149.923	-31.5703	-228.53				348.122	173.161	-109.179	136.188	37.2411			126.383	-83.2454	91.3505	19.2461	-15.7316	-120.081			-135.893	40.8205
						42.7878	161.836	-274.635				8.62676	174.715	-248.434	262.717	160.583			141.129	261.368	46.4255	238.917	197.773	-87.1081			150.781	-100.333
						-134.057	317.583	-492.354				-389.701	67.0832	-283.525	206.04	-186.952			-108.525	278.371	-173.573	133.681	51.1083	90.8751			-159.039	266.856
						-138.452	23.2691	-338.19				-49.8771	112.644	-372.746	8.19785	323.434			197.984	337.173	-84.7216	59.4747	-137.436	73.1615			333.109	-176.565
						278.903	62.212	-94.7602				-19.073	241.076	15.6524	66.4727	-312.978			155.047	369.86	82.191	-397.811	49.8651	157.641			266.371	-306.577
						16.4328	-389.828	279.181				47.8975	195.658	274.219	88.9406	-216.07			43.3827	144.053	42.275	-28.1901	69.2845	46.668			16.7703	-475.617
						-94.4227	152.835	153.052				-64.3757	122.307	-153.834	100.114	467.222			403.031	-28.3263	102.728	100.339	-31.2605	-278.116			362.09	486.664
						124.946	267.645	311.892				-46.2833	-93.1134	222.852	60.8312	-352.011			307.236	-65.872	41.4124	-168.431	-9.48666	-309.532			-42.0682	382.064
						-432.269	-39.1339	57.4639				51.3518	79.8936	380.616	192.919	-501.68			238.549	13.2377	25.2762	12.9467	43.3466	169.223			-308.878	-99.8703
						-324.695	-231.748	-104.394				118.5	123.561	-203.478	158.656	269.119			152.296	-72.1032	-105.845	196.164	-100.71	147.026			-371.801	-277.119
						-515.632	-391.862	93.5683				93.3828	21.5061	491.312	140.299	-23.784			-221.521	293.028	33.7299	119.32	48.063	6.86793			-6.78794	-113.858
						-124.787	24.5755	-211.285				126.899	98.7414	377.97	269.716	248.492			-267.169	226.724	-102.871	-23.2669	7.7909	194.654			197.392	-104.108
						420.973	-146.972	263.706				-372.616	91.0974	331.281	153.161	-424.491			-357.973	110.421	-350.083	56.9898	26.0135	-156.265			-99.5911	-370.341
						335.372	-15.6803	-287.428				-21.6401	225.469	216.866	216.794	-173.858			29.4459	42.3158	228.819	-16.7208	10.2191	242.421			-38.046	-46.2442
						122.285	-40.4638	-59.3359				-416.03	87.6533	1.05389	115.863	-150.414			33.2871	-98.4993	117.716	109.788	44.0885	-110.964			-434.815	-151.892
						244.684	-151.467	86.2398				-318.761	112.623	-153.911	55.2993	257.132			26.4911	-222.633	-369.209	-115.284	76.5764	-60.0767			-53.7955	-90.0252
						352.638	49.7382	-291.412				-115.685	424.975	88.1756	-129.931	-316.059			-152.113	-306.804	-391.179	178.841	52.4551	-72.8256			-41.3515	-274.552
						-289.203	322.425	-303.078				295.524	13.9408	-164.181	-118.117	-211.036			64.2033	182.312	29.6211	96.6375	27.5769	-65.8318			-315.466	-78.1911
						-211.034	-264.616	-28.6175				-99.0505	388.724	-91.265	174.791	381.81			-14.5062	151.1	-49.1598	53.9106	80.3525	57.3003			-466.479	205.848
						-464.531	448.17	137.81				-134.383	-17.2541	-97.3567	423.05	-324.998			-61.5855	87.2172	57.7528	56.2555	15.4104	90.5966			31.8947	84.1346
						-241.623	482.779	-281.433				-306.66	118.084	-215.051	123.497	-232.209			242.332	418.24	210.166	96.1029	-2.13819	73.3037			33.0414	122.842
						-120.001	120.564	-382.976				84.6395	237.889	22.8591	124.776	-418.862			65.8452	323.675	-291.468	96.6847	-14.189	95.5589			-106.647	-300.488
						211.534	-130.394	-492.328				-427.998	393.182	-190.271	69.6835	362.641			61.0164	190.633	-412.954	51.976	-23.5987	60.203			-132.875	-88.9491
						-344.11	307.386	217.868				121.167	221.573	-305.337	109.706	318.133			148.273	217.315	310.05	101.392	21.5934	88.0878			-139.873	69.699
						-144.424	312.732	211.573				118.004	157.79	211.246	35.6564	260.24			108.664	-221.391	-73.3793	-7.47205	-13.0169	158.155			4.09366	52.2152
						-74.0718	86.7404	-146.391				37.8577	153.06	-106.272	-79.3604	-91.6237			177.811	219.894	-225.879	58.8738	20.8474	33.9029			-59.9667	415.017
						-5.50479	-75.532	17.4477				6.28951	218.071	80.1625	-339.101	-216.07			329.282	90.0896	-210.15	35.3255	85.0617	29.4051			410.935	354.38
						-203.842	-133.37	-7.38697				139.973	216.008	-149.664	447.972	190.977			-467.221	150.184	-313.794	-13.9765	73.756	-380.773			-230.699	89.5572
						-40.9654	-350.579	-121.901				4.82915	204.399	378.273	365.901	179.6			74.2168	-80.8449	253.162	63.8987	75.9982	-380.158			209.823	430.308
						221.501	-113.95	40.1241				39.4262	239.917	317.052	406.952	49.7166			-92.1552	193.645	471.74	-1.4264	83.8624	-262.859			-118.115	-148.859
						307.71	44.4358	67.8865				-12.9177	161.575	207.409	303.198	-155.201			127.885	22.6288	177.654	158.371	32.4426	12.2218			134.172	65.9098
						-47.6649	-486.992	242.657				38.9185	359.955	421.979	44.1438	291.482			146.861	11.232	154.258	91.6218	10.3672	-186.361			-164.651	-282.392
						-94.3042	212.46	367.494				16.1728	274.102	342.089	-82.9463	75.9595			76.9271	152.614	41.5008	86.2367	-93.1443	82.3957			-16.339	59.1001
						-229.648	-95.2817	108.348				-10.1467	119.597	-500.384	166.159	19.9696			56.8627	115.51	59.0645	31.546	-65.5057	368.039			64.6387	122.055
						-172.986	-34.3967	254.773				79.1188	-98.3457	238.29	-23.0207	-219.229			160.33	35.3254	47.4981	24.0978	139.697	207.677			296.798	-110.429
						-67.8601	-85.3745	461.896				143.168	-120.21	169.671	-19.4434	75.8284			204.54	58.8389	55.704	56.2372	118.405	-53.2151			99.7152	-393.157
						377.849	-254.502	-50.486				192.738	-159.1	-118.996	-204.018	305.543			59.9331	154.833	300.776	-6.06213	49.8831	48.9227			267.946	-387.989
						67.1521	-139.64	-18.0283				79.5037	99.0121	-3.71729	-260.434	-52.6222			44.6034	109.536	134.205	-1.92711	36.051	47.8054			167.905	124.818
						-471.065	98.3243	-196.704				82.8199	24.8072	112.328	-63.5614	280.801			-90.0786	73.4142	-4.98302	75.8774	16.5143	20.0236			297.976	146.423
						-335.949	151.152	-54.914				61.66	-128.16	-73.6899	63.5883	91.4917			-20.3673	-5.58678	19.1063	42.235	-5.30232	67.248			107.968	474.817
						-163.732	-311.513	53.7431				198.499	120.8	103.223	244.656	113.989			-7.38441	52.41	104.287	92.5725	-69.1165	155.418			191.843	-169.898
						-149.536	70.7036	30.9421				82.2189	252.176	59.3939	65.5581	356.942			62.4134	13.2315	285.935	409.834	-23.2147	153.854			-219.662	72.3049
						-151.299	-202.045	76.1311				213.59	-85.0726	103.184	-2.59015	215.141			-8.50393	38.3772	-0.0669551	208.746	111.89	120.255			-63.959	28.4667
						63.8425	259.796	80.1874				61.2099	-57.7469	87.475	-84.5218	-158.42			5.49105	45.2253	8.18514	143.438	1.70093	49.3897			83.4655	-263.372
						-51.1978	108.732	114.389				-245.694	-105.246	123.439	63.6302	97.4871			-11.5551	30.3362	153.392	66.8973	56.5977	280.429			129.754	-79.5582
						-176.23	-371.61	132.538				192.286	191.538	89.2519	-7.83114	180.48			-32.6483	30.6891	54.3153	30.047	62.8369	227.557			-40.2915	24.7399
						-84.4635	-16.8246	142.471				205.179	56.5663	54.4183	-39.6379	-28.5625			-48.0957	33.0482	53.676	519.214	47.9709	121.133			363.555	153.378
						-195.355	364.737	183.507				-22.2076	130.017	81.0006	-16.7397	-51.8118			-56.3935	10.0852	116.867	337.912	-14.2642	94.0574			-240.378	-127.063
						-150.771	-421.107	113.188				-225.592	122.858	-68.7179	-191.812	-71.7066			-102.618	39.2028	-37.8615	356.311	-10.2061	-7.07658			77.1028	148.887
						123.249	-14.3492	-206.349				-362.372	276.975	-234.289	-191.91	344.468			-26.908	70.0936	-37.216	280.709	-44.9692	45.6176			-54.0924	286.988
						-77.4908	123.129	-113.935				-383.658	338.072	-316.416	-41.2053	-213.111			270.491	45.7632	-22.5268	221.241	90.4575	108.183			8.60985	-246.059
						-146.077	-433.759	119.827				160.807	147.069	88.489	-73.1878	48.4768			209.129	39.0469	-27.7638	103.908	118.257	242.816			135.777	33.1649
						324.572	-145.791	-173.993				175.098	259.636	243.861	28.7148	330.719			160.171	48.13	6.2743	160.043	95.5491	380.621			-102.532	229.613
						186.947	-79.8398	-131.412				117.26	239.554	183.488	6.63946	204.34			109.051	6.38299	119.835	369.797	133.626	-38.9408			177.794	211.852
						159.112	350.979	-156.165				-182.961	165.524	192.612	155.111	255.205			143.853	40.0864	-80.7789	429.815	37.2301	-4.24287			95.1521	-256.923
						-345.028	361.906	-300.484				-190.367	-109.085	189.716	165.12	-10.6988			53.5113	-9.4365	65.7236	-16.5931	-37.9944	152.599			-118.632	-36.1686
						-170.302	-128.94	-138.212				-308.411	174.352	59.9564	-72.9929	347.277			-2.87104	31.2114	50.4605	108.022	-28.1647	117.951			227.982	190.037
						69.6008	-268.827	84.5957				-152.532	337.543	134.937	-8.10614	-233.372			79.9378	36.871	86.4854	61.9251	-10.3423	91.9009			44.0575	175.442
						242.305	-347.795	134.501				170.511	179.096	264.207	-44.4932	-230.844			-8.30478	-6.78454	-38.6414	58.596	260.904	-57.6403			-76.383	295.003
						-399.612	498.287	-288.38				81.5923	440.829	185.84	-89.0046	22.1533			4.31576	-0.0688541	-345.194	86.6333	34.3835	90.9074			34.7954	106.423
						-443.422	-448.207	105.074				-3.6512	266.326	0.168505	0.0813114	40.0626			35.8056	52.4685	55.2877	102.092	59.2876	11.3647			18.7593	139.881
						-310.58	-360.625	-419.078				-147.514	85.212	-118.533	-48.9631	99.5289			86.2863	73.2853	113.093	-330.908	73.3234	-18.4587			-273.351	188.547
						-218.868	-45.9569	-1.45556				-435.663	49.3251	36.9787	-199.011	22.8644			69.856	85.052	10.1841	275.239	37.4842	-36.2054			355.066	-85.4365
						-108.469	244.446	219.535				302.814	104.655	38.0781	398.898	56.868			142.2	24.5983	-54.7798	374.565	-43.6812	128.046			-245.127	-187.552
						-62.4749	-112.63	408.887				55.2848	34.3958	43.9814	261.382	-20.9712			143.802	11.28	-110.126	223.874	-82.8238	52.8171			102.278	-62.8567
						-19.7376	-134.506	113.724				164.02	153.829	-138.765	5.94559	14.9936			196.126	-17.2195	-163.731	4.83169	75.9056	37.3123			-260.482	-156.439
						59.2511	86.3347	-7.17492				107.904	72.3861	278.872	503.923	258.275			119.036	-72.4397	87.3975	-291.272	121.913	-60.2036			50.7373	-65.6994
						-208.984	-356.183	-63.307				40.2745	155.862	252.239	-336.231	42.2953			96.6779	-65.698	52.8471	-324.827	13.1237	-95.2681			-318.127	-38.15
						-62.0347	-89.9014	-140.37				84.4043	27.3193	76.8264	227.805	-223.844			189.207	-59.0489	-10.6342	-188.994	117.79	-0.246349			236.055	-44.5374
						-10.5762	-2.25447	-131.707				115.123	-255.904	28.7796	124.989	272.361			192.569	-85.0595	-56.4603	-74.7743	203.571	175.27			200.625	-309.461
						136.952	205.454	20.8103				95.5574	-424.567	275.236	-105.348	275.128			193.714	42.2697	428.773	-179.616	225.651	225.633			102.207	21.9103
						15.3951	15.2493	-100.619				51.0802	242.271	313.594	200.55	107.71			206.353	62.1056	78.0966	40.0939	178.331	197.386			-228.892	-48.2374
						-326.222	-145.907	-190.901				385.575	147.072	179.698	67.9863	-150.816			145.927	77.1326	230.787	140.152	138.015	203.673			110.94	-48.7269
						171.594	-165.611	-419.185				324.406	163.877	445.802	-13.7561	263.668			146.467	71.6616	359.166	163.259	29.1836	233.01			155.669	-132.856
						-505.382	-218.739	387.326				114.858	119.43	221.931	-244.467	-246.779			204.835	15.0852	-1.67816	138.355	-6.20156	203.325			340.02	-79.2979
						32.6014	-171.594	-39.6959				47.7541	-350.352	-81.9547	223.04	-88.7739			165.798	-25.2519	-186.455	91.5281	-22.5685	179.363			22.3491	47.0191
						-90.9962	-180.453	2.89752				57.5599	24.7888	-267.098	238.751	502.61			263.767	-19.0472	69.7008	-69.2946	50.6691	282.593			31.6744	283.64
						109.112	-224.935	311.781				-89.5866	-61.0976	-261.108	57.596	177.23			169.308	13.8517	-18.6087	-21.7913	19.3753	163.679			-13.0055	-66.9716
						-246.632	-254.096	133.671				44.6508	92.1464	-63.3991	212.558	-240.698			177.094	-13.4506	-37.0424	121.93	7.19624	365.901			-51.6097	-25.3681
						256.009	-217.443	211.876				438.259	-218.263	-426.204	18.9534	-401.526			91.4708	-27.8972	110.012	165.145	188.049	427.996			-119.048	175.591
						403.178	-248.957	-245.603				54.443	-249.895	-161.01	166.238	370.885			125.649	-7.05828	15.318	79.0443	-87.7873	306.228			-270.289	62.9519
						106.72	-184.982	247.748				255.543	213.849	-505.418	-51.1172	-39.9915			24.9592	88.8898	114.393	104.767	71.5423	297.983			-179.214	-52.9371
						80.4766	-101.539	-287.904				-115.485	128.434	467.92	300.487	381.604			6.20572	270.685	201.404	123.013	74.1745	278.012			-411.978	-238.758
						41.4129	-113.008	-290.469				126.318	301.115	-203.342	245.169	-161.366			147.597	171.468	161.451	63.403	79.1216	305.36			282.242	-321.079
						-90.5847	-102.821	-186.782				150.642	17.305	109.878	203.628	-84.6569			100.903	65.5707	170.379	-74.2412	28.2916	276.225			3.11925	-122.504
						-51.553	-125.707	-87.7977				238.046	-133.29	218.034	241.414	-17.2267			97.4703	-210.586	41.653	8.85636	149.745	269.227			-120.836	-118.127
						241.697	-63.6442	395.024				-156.622	262.726	188.76	211.059	2.11981			120.576	-381.792	137.775	-178.09	262.952	354.137			-333.928	-375.096
						169.912	-104.176	270.827				-311.083	85.7516	164.631	101.208	-58.4795			109.106	-287.176	59.6659	63.9729	111.951	324.084			-76.603	102.59
						164.51	-246.292	2.48865				325.877	142.679	249.037	50.5594	45.9279			76.7984	-479.689	46.4872	-34.6737	-21.5852	280.27			-367.224	148.948
						459.528	-128.488	-32.4498				399.281	74.2129	238.095	114.256	49.2424			34.2774	191.392	-431.638	-223.825	-169.812	112.791			409.841	101.57
						-263.777	-50.4074	57.4885				372.346	-123.388	229.389	98.8015	-9.83998			134.249	280.265	207.256	189.326	-198.75	101.527			66.7803	34.845
						-52.4415	-224.905	73.7468				59.0394	-307.654	-8.92482	-78.5314	112.686			142.896	163.571	345.111	-0.304184	-20.8573	370.501			-247.756	155.851
						-340.472	-114.314	98.9595				15.9643	112.081	263.204	339.882	-18.7542			251.811	381.789	243.168	5.04622	25.8925	207.783			70.4439	228.18
						130.121	-74.6236	17.6378				-28.1216	104.388	241.209	172.043	26.4662			225.832	101.649	-95.5357	83.4012	43.4735	121.337			4.16498	-58.5471
						-151.746	44.0784	89.4906				-48.5068	-216.7	254.613	-181.947	142.614			279.345	69.1626	-264.441	392.085	493.453	54.5318			-251.595	-148.955
						-52.9629	-68.9689	-108.215				-275.473	141.429	163.697	321.216	-263.819			248.759	-279.798	71.0464	-54.5504	113.45	203.997			4.0508	-441.8
						-174.14	-190.112	68.9955				-450.705	-87.8066	-47.4325	-64.5235	148.053			160.794	-162.464	-32.556	-100.744	162.349	350.41			-339.309	-155.235
						-479.647	-138.238	-129.751				-463.174	-195.165	214.696	218.117	-24.1169			64.5833	-263.155	47.8613	-431.669	-4.28548	239.083			-241.529	78.7081
						-235.496	8.36986	-193.869				-216.737	-247.751	301.057	108.937	373.374			-20.3979	-1.738	22.7848	-10.8196	85.6914	-249.734			382.939	96.4816
						377.58	10.9327	-419.762				258.853	130.986	24.8328	-114.493	-6.74245			26.9664	-265.632	-9.98458	4.62853	0.135614	224.658			347.522	8.13441
						400.192	15.9604	258.761				226.607	156.033	150.607	-461.319	-74.7675			1.10635	-447.764	32.789	104.087	42.1879	-32.5817			122.124	-207.641
						-133.259	24.1304	-60.7794				198.893	83.2012	109.174	157.066	-377.592			20.8248	-380.589	-75.2267	81.8958	36.9106	-215.385			37.4786	-297.627
						-77.5891	-195.928	68.5323				-66.7025	198.285	46.0886	185.244	88.1591			54.4292	-262.704	-46.737	56.627	63.9602	-54.3283			116.679	186.68
						187.346	-171	-272.912				-144	117.028	297.497	124.608	-217.883			13.904	-193.622	81.5769	84.2523	26.4018	-314.455			47.4041	62.9301
						409.193	-100.877	-181.237				335.329	149.917	152.361	-2.18476	130.193			18.8109	390.934	-26.2377	65.8796	37.53	-125.967			-212.501	219.1
						25.627	131.801	175.667				293.08	140.377	196.415	-188.062	169.253			102.345	380.084	-66.5436	108.823	237.285	-47.3759			-216.065	481.463
						303.387	-171.858	340.021				17.237	116.688	296.397	-212.094	48.4054			151.47	9.92792	-74.8228	-28.8963	4.4176	3.1952			357.882	-90.6722
						-381.125	-202.651	-415.36				-237.265	221.589	34.8977	283.084	-53.7069			7.71272	9.30959	-82.5084	5.67435	42.2542	80.665			289.618	-154.108
						0.931584	-143.678	275.943				120.578	236.369	433.332	-140.658	39.0965			-54.9762	-32.1054	79.4268	418.88	67.7323	-137.097			-325.025	-154.925
						46.157	-58.0902	441.176				121.31	221.917	211.332	339.65	-113.344			-38.8488	17.1284	369.877	386.014	236.095	350.581			-163.063	-121.368
						217.066	86.3298	-385.026				490.945	188.58	475.231	354.187	-199.744			-133.301	23.4545	69.6798	-385.813	224.745	199.025			-15.457	257.25
						197.217	4.75531	367.917				369.731	166.127	-492.454	202.785	-353.664			84.6454	-31.5074	238.292	36.1464	-162.146	181.217			225.877	-169.335
						-163.739	-81.0129	-75.9348				144.947	124.466	511.429	38.7623	-94.5021			63.575	-36.5874	207.823	189.694	-305.442	160.422			114.504	-144.23
						-468.568	-170.399	-12.692				66.5076	-67.9691	331.612	-21.8395	-233.669			178.049	24.887	176.531	-140.628	131.781	370.022			90.5594	-506.562
						48.4549	62.8716	-216.561				87.077	-162.392	326.515	-121.93	49.6702			98.1861	247.243	17.9027	8.76913	22.6087	299.097			-113.876	-201.095
						-165.032	41.7114	92.4878				-213.897	170.549	72.5679	-46.5502	92.8617			-90.5033	179.552	70.9893	13.795	34.007	-44.8918			-159.054	-149.286
						-73.7457	265.076	-51.4174				113.443	28.9666	-56.535	-87.1085	-85.9554			44.2775	181.083	-31.766	37.3831	12.789	24.4829			-4.73074	128.839
						-117.138	-24.333	11.1105				26.4661	45.0899	-216.838	-60.5944	-123.544			-56.3339	9.99796	-199.943	367.344	-236.084	-117.743			-95.5308	-77.8648
						70.4348	-223.791	-10.576				-326.577	59.9125	-309.468	-41.3473	295.44			109.033	64.0375	429.849	303.657	-41.1775	227.607			-282.345	86.3465
						141.118	-49.8555	-171.935				249.567	81.7787	276.814	-61.4355	-19.8803			240.549	238.677	409.632	209.366	-9.11516	-96.5973			-186.238	203.015
						-424.023	-248.261	469.015				-4.84626	189.401	236.491	254.311	-158.181			175.004	134.549	77.4368	98.3809	126.067	-353.551			-353.148	194.64
						-451.314	-213.953	76.6453				-110.076	61.7547	226.396	109.077	-120.658			97.9224	83.5686	79.8051	168.595	63.4489	388.23			-104.915	-219.332
						151.484	128.287	114.206				374.649	-22.4968	286.491	399.95	-121.565			73.7285	143.394	133.94	114.682	7.17523	185.357			98.4485	224.994
						-417.698	-164.434	214.007				69.9692	84.6056	199.046	256.297	-40.5504			139.417	-96.0991	237.819	188.388	46.348	-258.931			147.815	-230.439
						-415.834	-29.9308	-83.703				117.337	149.014	29.7635	129.075	-53.8227			162.215	56.1555	324.924	217.444	5.58319	-312.367			-427.641	-159.57
						492.634	-192.411	205.712				-111.783	9.13839	37.9619	83.8715	-40.6839			228.812	-66.7805	331.743	246.071	111.389	-333.164			-158.668	-263.168
						-34.4855	65.8615	-328.517				181.388	-40.2482	-151.66	201.553	-33.9562			253.367	-14.4752	25.0142	14.6878	122.246	-61.2052			-303.184	-142.432
						-449.058	153.055	-212.494				120.396	65.2774	-20.7161	97.5046	-151.419			114.687	-88.7025	156.32	-313.648	82.1042	-34.0595			-349.142	3.67727
						-340.806	-498.705	-229.901				-55.1574	102.599	205.027	64.9137	200.004			89.3647	97.299	170.053	34.4798	107.378	97.4225			-482.88	-274.928
						38.2672	21.0222	-185.331				-200.713	8.35012	248.504	-61.1523	-208.646			155.534	162.911	223.533	96.498	106.118	93.2924			-181.068	-210.767
						502.38	441.173	117.687				134.502	-22.5544	289.62	-37.0228	73.0589			1.16033	80.4872	-218.853	73.0539	104.71	519.557			-226.237	73.0362
						89.1565	-314.426	-90.0851				146.931	-13.8639	386.089	39.7693	267.555			-109.326	62.6239	-20.0313	7.69291	86.8803	339.764			-158.586	-332.691
						-118.609	-39.8581	152.061				56.8429	33.4158	281.074	127.121	256.834			18.3753	-16.3912	181.941	-372.656	24.6156	15.924			44.6741	-261.886
						38.8629	-243.756	-28.5052				-145.808	111.65	-294.827	107.85	253.832			350.679	85.8163	-74.0433	-369.741	99.8917	2.11433			323.21	-393.385
						45.0703	-168.253	434.633				-172.244	99.7978	13.0662	47.7192	-318.026			45.4167	2.09029	-69.9206	-44.3076	66.0335	-127.053			168.481	22.7493
						419.193	388.626	342.082				-4.06119	56.0218	81.1358	83.1253	-320.729			341.595	-154.246	21.9335	-57.0961	88.7619	109.547			233.97	-106.475
						-84.1915	128.968	-409.996				-140.157	65.7721	54.2541	89.6744	-209.784			-117.245	-178.359	-4.12805	-21.675	76.627	70.943			-55.4072	77.137
						-174.334	70.2041	-427.502				-159.105	112.334	191.357	110.291	229.553			-464.327	-339.687	174.133	-20.7843	110.044	36.8477			-238.637	-95.8841
						26.597	-106.108	-160.82				-189.854	256.365	132.055	101.329	-195.584			321.877	-81.0852	-82.0463	8.28712	123.519	110.791			282.61	8.79408
						-16.2073	-254.993	118.528				-90.6226	-59.7318	46.3375	7.54242	119.466			99.7418	50.0575	32.3084	-8.32632	27.4211	114.784			-232.801	-9.4643
						184.401	312.978	-356.473				201.49	-17.2323	-2.08938	-23.3608	115.983			118.965	135.033	2.99232	9.88934	-8.42634	223.027			-56.8001	-16.5114
						145.726	-350.092	442.455				242.681	-41.9902	23.1602	183.587	86.0596			154.304	167.717	-174.327	4.06763	-24.9701	110.11			142.019	29.5621
						466.763	-42.8847	453.508				223.192	6.86234	144.026	168.988	38.288			74.3103	150.056	-10.5782	26.5648	90.6159	53.5281			513.462	-67.4242
						-64.2685	-12.692	-291.176				155.449	26.4427	361.209	11.2975	131.864			153.113	99.1415	-33.7691	18.7113	-10.2266	164.24			-182.728	-196.271
						-13.2245	62.8477	-107.433				153.117	-105.011	32.6533	-41.5699	-112.706			228.267	10.2497	12.3568	39.6754	-45.3935	181.905			29.2031	-129.326
						-163.397	94.6618	-121.137				170.495	-61.661	33.0083	12.2515	416.01			117.637	80.0148	162.646	19.5514	-49.7505	106.664			-124.587	-220.772
						-3.5432	-93.2525	65.0756				-44.2558	-8.23195	75.0463	121.243	11.2032			145.428	-86.148	66.9276	9.01003	127.325	-203.581			13.5487	-306.829
						96.979	-183.824	126.933				191.29	-12.3402	-29.7146	-348.182	119.955			-130.918	142.952	218.774	24.0781	80.9343	-386.172			-209.292	221.06
						138.09	-249.318	-252.422				176.486	88.1072	28.2719	229.687	290.868			101.922	143.167	-26.1024	242.714	81.5157	-428.457			-183.991	265.671
						-98.0669	-255.769	-223.212				201.699	66.2075	-27.6405	-129.389	-144.718			0.338155	53.6327	125.262	4.44423	47.7962	103.089			155.086	-107.625
						-326.505	-102.545	-65.186				88.9993	71.9928	-59.9206	-5.85087	-77.7377			53.3785	58.5271	-46.2853	5.99333	12.7741	-78.5007			51.3943	37.3473
						451.382	8.43051	-57.8882				43.042	103.925	39.6663	77.2977	291.331			53.6083	63.2896	-258.45	22.7647	-3.42186	-12.7737			92.6125	-4.24491
						-12.9924	113.813	24.2375				-76.2017	-20.1583	-3.66959	-61.4468	-335.865			-54.4395	93.5167	-59.0438	48.1142	159.996	-84.5007			-180.016	86.7991
						433.934	96.4771	1.41771				-33.556	-169.608	37.0126	-200.117	-195.298			-130.518	147.869	252.519	33.3819	14.9936	-48.9913			192.344	422.367
						380.35	18.89	-155.92				43.8756	-7.86616	-479.339	-152.753	-106.892			-87.1455	117.072	93.9447	35.4006	-72.7506	148.211			213.655	51.1788
						3.73951	98.2286	-151.749				-91.7165	177.868	323.588	-130.587	83.4917			79.8462	174.497	245.468	23.6507	170.805	355.518			-30.3743	63.5154
						-67.08	121.07	55.2375				200.366	-20.7988	191.347	-410.508	-6.94004			67.9284	86.5256	182.293	132.768	102.333	-233.897			306.51	270.567
						128.858	-140.546	3.17401				151.058	-31.7102	147.239	109.493	-179.157			48.5352	76.7669	14.7524	194.021	63.5401	-254.133			47.8012	-147.087
						220.879	-153.322	22.0351				-123.09	62.7449	160.051	-100.945	262.587			32.6417	379.186	3.18081	191.636	56.7591	53.7445			-115.933	-134.094
						9.53232	-206.746	117.496				-37.3958	63.8909	218.129	305.593	51.2154			-3.47752	332.884	72.0001	-6.72464	81.3166	-11.1191			193.464	-167.386
						-41.8054	-185.512	390.646				-149.511	17.9118	113.864	203.739	89.2407			-43.5741	271.405	-77.8218	-104.428	-279.371	-78.6468			-13.6115	224.799
						-195.381	-58.2372	-428.795				438.461	7.1794	132.965	206.956	82.8359			-1.83874	133.858	-116.194	-339.072	-118.856	111.3			-13.7338	91.092
						-215.785	-108.678	-307.157				370.815	130.507	152.478	37.6009	314.809			45.1335	5.95606	104.66	172.244	-100.06	189.517			-268.825	-227.228
						262.635	-143.383	-178.098				128.21	16.5137	185.688	130.838	248.535			141.961	131.692	144.356	50.1103	-106.821	134.942			-199.049	-301.505
						156.576	-318.222	-67.2157				7.03182	10.0651	192.794	54.2391	113.811			127.879	120.986	128.201	-16.5355	-34.86	196.136			-276.034	-161.187
						232.482	-341.795	117.082				195.036	78.0278	233.397	29.9965	188.774			30.5774	155.997	133.072	-35.9992	71.27	241.178			405.034	310.064
						-12.7343	-133.67	-323.838				43.598	134.579	211.713	446.52	-184.672			53.4562	-1.12092	23.0356	2.32415	140.481	264.325			139.114	235.407
						-364.148	-115.298	326.399				37.6509	141.39	260.477	322.367	-114.46			-87.1611	-157.945	-200.773	-5.81386	231.696	216.118			133.305	-266.733
						-276.636	-279.773	43.7564				119.854	227.257	228.691	24.4975	-115.081			24.8364	-55.6014	-61.9895	27.3242	-26.8592	168.664			73.6705	-59.8578
						-62.8736	-196.839	-33.9342				113.52	235.099	244.923	97.7061	-63.2873			29.4599	19.337	59.5368	88.9802	-20.9508	187.097			208.321	434.456
						-4.309	101.781	21.2201				131.303	65.3708	249.648	4.16115	-194.937			76.2655	44.7672	37.0467	-152.751	-153.192	76.6728			372.25	223.975
						278.93	-292.216	40.8173				214.895	201.08	205.037	37.0146	-53.7488			5.3217	-5.39692	472.809	-358.736	-22.1013	97.6912			-182.791	29.6098
						-455.157	-175.256	19.4319				254.707	1.72638	186.252	275.628	240.878			92.9382	233.004	368.694	486.374	61.3627	183.128			-228.13	-67.5935
						54.1128	-353.504	-8.0793				213.167	152.242	162.277	477.566	197.271			62.9849	-281.069	207.055	31.6512	-4.34042	13.405			-50.3259	-33.7077
						-72.0191	-71.6615	458.662				188.748	292.745	238.402	400.293	184.171			-411.5	172.359	-220.367	85.8808	-99.7116	-176.278			-158.694	-175.559
						-89.1405	-350.809	491.774				210.84	130.215	233.853	80.0413	-124.946			125.621	107.223	-361.198	47.5664	170.421	-183.188			-270.04	-240.642
						-136.107	-210.012	-44.2613				126.476	107.934	186.312	90.1046	-92.0073			-21.6764	-19.3981	-167.78	51.8035	121.096	-17.0808			5.7695	377.875
						-497.573	-260.82	-414.046				182.333	23.0531	188.612	-13.6171	109.674			-18.2513	191.522	-253.152	48.4385	157.829	140.831			86.7255	-152.238
						188.654	-86.7882	-427.743				98.6929	240.343	219.593	333.371	37.1601			-3.98837	159.605	-61.0038	18.1564	225.065	148.245			-133.113	-179.601
						-136.002	-222.77	-206.252				236.531	-5.65927	169.202	-51.9159	161.205			31.8357	222.932	220.091	16.4512	23.4002	177.535			-273.5	-391.555
						-63.5364	-67.6875	-125.081				211.251	27.7451	227.736	182.678	262.564			-11.8978	-152.795	43.8516	27.8746	70.938	212.489			-440.431	43.8798
						104.455	-2.73608	-363.383				47.9834	-61.6822	232.394	286.261	275.901			14.5499	-196.213	147.516	-0.594939	-9.14079	237.003			152.566	-180.54
						-48.2781	-187.107	-18.9549				25.5973	97.2703	291.217	-6.4464	277.257			55.4624	-21.9644	183.164	43.2414	50.0824	231.323			129.753	131.089
						150.218	324.089	216.288				31.9758	-36.2965	248.506	24.5637	308.925			8.21976	-12.2631	138.901	27.8945	40.3953	386.547			147.353	129.374
						392.67	-53.2975	176.849				87.8644	74.1986	211.51	70.9737	58.8209			19.3398	62.8182	-46.1592	41.2453	250.681	513.462			13.7423	231.506
						165.09	-38.0694	-415.01				108.617	3.06015	172.777	71.8985	76.415			44.3468	35.0214	-176.555	-14.6739	272.556	80.3699			129.999	172.489
						-12.5508	-200.449	-88.2018				196.535	311.543	122.562	79.3942	-139.431			-7.36646	191.228	79.6058	-25.7264	186.669	109.016			-11.8484	98.5057
						73.9451	-419.888	99.495				40.4779	188.444	-15.9077	142.721	-70.4796			28.3144	10.0985	125.852	33.1642	80.9928	34.7919			-363.733	64.9511
						-2.11169	-96.5025	-26.8584				243.371	31.9666	4.73087	222.555	433.991			22.3702	108.811	319.338	90.12	55.6622	-6.3587			411.799	260.998
						-383.221	-72.7345	12.2555				219.855	144.608	416.078	-15.7375	-334.65			82.1978	212.129	60.0116	-49.5553	-42.2126	96.9309			77.8751	178.802
						-113.366	-117.359	162.154				243.079	16.3768	258.247	353.083	99.7077			-337.607	8.23762	-494.029	200.104	-4.19642	20.4008			-154.473	-100.058
						-272.845	-129.966	181.646				132.531	25.089	213.143	314.929	87.0485			73.1842	372.831	246.478	-75.9742	43.1789	196.25			147.99	-32.6181
						392.507	135.464	355.174				-98.3886	71.5765	106.103	103.142	-16.0877			187.54	274.378	175.793	-121.046	-329.192	23.6883			4.6121	-3.79353
						350.487	116.517	242.732				-458.781	148.917	130.318	-70.0396	290.584			119.549	55.5348	-101.311	11.4316	42.8676	143			-242.39	-148.131
						427.595	28.3332	148.852				73.6054	71.502	158.059	-5.16891	64.4996			168.995	46.0326	-139.573	0.999777	-1.27262	181.036			45.6347	221.862
						-0.110218	-268.358	-90.6091				-164.707	-42.6296	130.339	80.2005	-354.133			36.7093	10.0789	-113.43	333.52	58.3705	161.752			494.066	-58.9866
						-50.0407	-240.909	-37.1353				87.9679	-245.227	172.591	-226.015	-6.04771			114.183	254.519	96.7043	55.3827	-31.4456	171.723			-327.493	151.157
						-18.5831	-257.864	-47.9855				-38.2482	-213.128	30.6604	-280.693	-166.112			72.5526	106.017	-21.0481	27.2815	6.59385	242.564			328.91	421.787
						-35.3415	-71.3819	463.522				-38.3435	71.8488	125.321	-104.802	-16.5966			-93.3248	219.236	344.902	-66.5938	-150.488	95.1965			-211.973	122.023
						-58.0744	-258.361	-367.391				-91.872	41.0207	6.56881	-85.3919	114.519			79.9795	310.366	406.077	-76.9891	-364.48	-13.2627			140.794	6.46687
						-15.0717	-74.1018	-267.801				57.3714	39.15	321.151	-137.882	-256.433			116.84	377.297	121.818	-108.167	50.9757	239.081			109.252	225.555
						-316.63	30.2904	-47.5725				-54.6322	202.014	104.395	-36.2939	-53.5672			84.0872	391.592	36.725	29.2207	23.1018	52.5192			-54.8431	293.5
						-72.1519	-250.673	193.783				86.3729	155.758	64.6367	-21.361	326.19			58.5659	-16.0374	44.267	-22.0652	36.2781	348.952			130.372	-67.8878
						220.926	-110.256	-361.624				-334.516	271.271	140.177	202.72	168.277			-63.375	207.426	94.9954	8.16549	246.98	452.455			10.8957	19.1078
						-399.081	238.973	138.411				-466.274	138.847	48.694	-2.16238	264.913			-95.08	227.059	-126.425	5.53934	328.334	312.342			-348.859	62.6048
						116.722	-341.335	-136.686				-314.704	14.0488	-203.7	-291.377	-59.9			-115.24	59.1962	-34.5005	58.9623	42.5128	353.813			440.506	56.0084
						107.704	4.05122	126.01				338.753	-59.5986	21.1444	0.529578	-12.6472			80.0222	60.676	132.753	86.2561	156.47	-129.111			-329.529	86.0244
						279.497	-341.226	191.347				99.1209	19.3473	133.06	-20.5267	254.473			-13.1906	-18.9033	115.886	15.339	-6.14416	62.7441			-157.843	95.1914
						396.13	-82.8612	417.866				-73.0019	53.4966	79.3404	-93.9325	-74.1463			-51.0027	-39.4153	103.929	218.589	117.329	-193.177			308.367	34.9555
						151.707	96.9813	-308.681				-175.252	-32.8757	149.547	-292.43	226.19			63.5388	163.289	111.004	142.454	108.88	-156.518			-49.3791	73.7259
						22.6555	-79.9918	11.3823				-108.82	-172.241	110.681	-239.824	166.351			-238.405	-7.23355	8.50991	60.4856	13.3234	-202.726			122.719	-10.8591
						-101.248	-240.888	-182.214				-317.2	126.958	123.108	292.006	216.307			-167.642	57.5729	18.2598	381.347	57.2703	-345.619			139.989	-294.355
						-131.974	-91.6673	414.179				-323.873	71.889	184.857	234.336	328.751			104.325	-107.343	73.2843	303.757	106.458	161.625			96.8786	145.278
						352.923	-29.8718	-488.196				74.2653	71.4691	165.792	40.2404	252.804			-57.059	15.4398	33.8041	193.116	-291.339	55.0617			6.84256	-43.7728
						-431.111	-34.3295	-339.747				125.662	89.1097	128.464	-45.1511	152.875			-81.9452	174.635	-130.256	213.1	19.9791	-92.1892			-266.441	289.88
						-3.37288	19.4994	262.439				-80.9859	195.905	135.7	-199.213	293.239			93.6011	357.968	60.238	-297.546	-106.59	514.378			18.9388	507.318
						-368.772	-1.01133	-186.756				367.529	202.708	95.498	457.189	192.404			-250.111	33.9473	174.35	220.001	47.6328	-264.807			-35.712	-388.164
						-293.602	195.136	451.869				119.856	23.3749	110.088	-71.1239	279.338			-418.76	74.0518	38.8068	-57.5322	3.27155	425.709			110.725	-27.9259
						-3.36537	391.976	-387.554				144.945	148.417	81.8849	-148.561	55.7426			-262.709	99.4455	64.8464	315.776	18.575	132.905			188.401	1.973
						-167.9	254.679	-206.289				53.4441	65.3289	23.5957	14.0616	-194.315			74.5765	153.662	-12.0308	294.054	179.564	314.414			-377.598	464.078
						-43.7149	-476.119	257.024				111.384	-3.35947	128.099	-32.3857	168.541			81.4799	133.754	-96.2371	11.8547	156.835	-159.394			331.45	438.222
						-97.693	154.625	-19.2613				229.822	81.6965	215.637	182.679	12.3109			30.786	102.904	57.2059	-37.3389	61.1295	110.799			-160.306	294.552
						-142.984	194.269	-246.635				257.633	74.5309	45.0429	176.063	-38.3054			-10.6015	88.194	166.994	161.289	87.1899	118.236			176.617	-44.2744
						-161.071	149.655	-210.844				216.56	69.9139	7.43146	274.8	479.567			4.32204	190.278	92.0333	-3.2277	210.523	141.718			83.0074	233.703
						-95.6447	63.5475	207.633				31.0778	58.3155	292.607	214.648	289.804			37.6737	200.367	134.549	40.1543	-154.635	109.992			-61.3527	281.655
						-453.996	38.6935	226.02				110.053	57.2051	107.163	336.847	311.187			17.9195	184.466	57.7965	-282.066	47.8492	90.1882			324.03	-91.8927
						304.562	102.647	473.207				188.22	22.3293	148.006	322.231	257.43			80.757	-14.9978	48.9538	-458.72	34.2346	78.1065			321.469	342.096
						159.402	82.3885	-282.467				420.48	-84.0818	336.968	438.414	265.306			41.0232	-497.415	3.37035	219.273	56.8684	153.607			-165.169	74.077
						-354.214	-29.4975	234.817				66.0747	17.2967	48.8698	433.8	126.08			65.9459	-347.769	-14.5519	383.548	29.6004	176.079			-138.382	29.4972
						367.046	86.3912	-259.767				122.143	-8.42887	-7.28792	513.554	-91.5031			171.895	-138.037	96.1121	-479.552	33.7341	119.202			2.39573	97.5484
						159.994	97.9486	177.111				134.592	71.4347	250.742	309.131	110.838			-24.964	-438.978	208.518	-235.811	49.649	142.531			213.518	-18.5544
						198.212	25.5453	435.85				160.766	2.90889	168.159	323.954	126.549			-4.06146	247.98	-70.1976	-87.9914	72.9867	364.152			173.381	19.4461
						-505.537	-42.5378	348.077				53.8924	96.3068	134.633	272.621	64.5486			-18.62	169.28	-275.106	-320.277	106.806	206.928			-139.725	-124.113
						-157.08	64.9599	-189.436				135.198	79.2782	156.301	265.391	127.76			-43.7857	512.023	-337.577	122.321	-166.925	-32.9851			408.608	-274.056
						261.528	-11.4382	-219.79				29.6722	82.1251	18.1906	314.865	166.76			22.8075	-49.2425	75.6935	-5.29823	-48.7089	59.9023			143.173	2.31868
						259.849	-110.816	372.806				19.4628	53.2444	51.9614	349.724	164.867			-36.885	23.7295	31.2223	49.4681	-26.1533	-82.7405			-59.8241	432.523
						341.703	-70.2246	-80.7399				-49.4777	91.8182	55.0607	195.474	63.4106			39.4994	-41.9309	69.1203	53.8419	24.367	19.7203			154.165	-102.731
						-446.313	-173.83	23.4974				-59.0812	383.216	74.8795	299.736	99.8677			14.9836	-97.1195	83.6236	91.8994	86.6406	47.5464			-274.28	-340.468
						-123.566	-181.382	-36.0854				-114.634	66.2348	60.9988	-131.588	97.662			204.588	123.574	97.7198	49.1587	25.4041	-35.5099			-250.56	-68.2041
						-249.402	-136.664	128.054				-115.461	245.69	43.4222	-120.849	119.049			152.372	-24.9248	116.8	426.134	-4.25894	43.2314			-442.715	-134.972
						-172.729	-154.052	137.489				172.179	75.1895	66.0727	-13.1551	87.151			202.626	-132.517	227.885	445.739	66.1631	-35.8425			-318.235	-392.836
						-48.4433	-213.529	-65.7507				-39.5698	48.863	77.9085	-178.691	-2.58893			140.496	-419.296	77.0035	179.282	78.5612	-19.6171			-170.177	35.5883
						-135.345	-206.611	219.767				-111.835	-204.385	92.2325	-314.435	80.721			37.821	43.8354	-25.2973	37.334	1.5075	-100.017			-458.791	352.395
						398.429	-0.533462	306.651				15.8293	194.986	74.873	402.794	109.018			1.8196	80.8084	-186.44	-151.316	99.8072	-68.451			-380.572	-115.049
						263.133	-6.39709	-355.985				87.7857	-68.5289	118.574	220.792	-0.754959			24.6348	150.418	-18.7024	3.01397	132.046	-11.7402			-348.459	15.7588
						-82.4358	75.3631	-399.907				88.1596	-87.4521	107.788	-207.422	-319.436			84.5077	149.154	-32.2097	9.67854	100.269	-33.2963			55.5006	-138.893
						-0.0847572	192.204	-515.738				47.9475	39.1193	23.9746	79.7317	40.6091			107.506	118.071	-28.8333	-27.1389	33.7338	267.138			-108.403	-250.585
						271.945	-8.63336	-15.0678				130.642	57.8207	-72.932	89.4082	51.9038			387.554	319.981	7.92579	67.8355	-79.9546	300.147			-114.74	-494.405
						366.623	-65.1532	482.096				78.7266	24.6632	-102.28	-248.141	41.6007			129.805	42.264	-374.324	11.1661	57.815	133.653			46.9643	215.95
						174.805	-221.269	118.615				298.197	-47.4038	22.4559	-301.289	-2.9302			129.765	78.3018	25.4845	-49.6538	68.3273	121.715			-241.543	128.099
						-347.789	-347.738	85.8197				202.063	332.321	16.5686	-172.327	64.7443			205.479	159.067	96.2796	106.242	45.5967	64.4632			105.734	15.6335
						-358	-119.624	0.136834				174.911	-187.978	-143.453	-21.6884	-32.2017			194.019	120.662	-60.07	114.075	68.7541	160.164			292.333	140.389
						151.592	-358.948	114.154				-3.02338	-275.504	-109.648	-70.8699	-248.275			194.991	175.908	24.743	25.0405	-93.6932	123.736			359.902	130.18
						447.601	-290.492	21.8638				-52.6419	441.295	-9.03824	-363.029	119.558			94.5589	118.805	-221.459	84.3655	-278.031	22.3953			122.729	36.2751
							325.553	22.9434				-3.72798	-14.5337	18.7017	-143.337	144.36			107.329	172.431	208.532	0.947805	-204.815	6.27034			-112.794	-78.8843
							58.0973	-465.457				-55.0423	-323.557	38.591	-212.703	32.3227			73.5961	112.995	-339.351	6.73699	-27.2014	193.764			-334.029	335.059
							-164.556	-146.749				-107.089	-450.981	280.99	-437.03	129.56			11.1393	226.219	-159.852	-46.9901	-95.3149	147.662			-494.669	160.095
							-214.895	471.692				122.253	332.755	158.276	-317.056	-169.611			101.326	164.743	-26.5643	-24.1668	-322.435	59.6524			-10.0654	80.063
							-3.86793	245.89				139.93	298.234	115.844	-351.451	10.7472			-63.2209	286.234	-213.328	-120.151	54.6602	112.76			251.533	85.2917
							364.925	-78.3221				170.182	41.4011	8.13092	-373.898	271.445			-74.3232	279.099	-20.5541	51.0169	49.4246	76.4857			-111.209	130.509
							-230.802	-174.01				-96.1754	106.962	110.343	377.574	207.227			74.1681	235.618	149.161	-161.614	91.2719	110.13			222.949	67.5293
							-284.01	-403.631				-56.8874	64.0741	17.0388	296.216	5.92503			28.513	210.573	24.805	-382.931	-129.927	-161.071			-233.553	-11.7146
							-52.1039	-204.584				-167.547	121.042	56.4344	340.695	226.878			-17.9859	154.129	65.0164	-97.8232	-4.65718	-218.586			49.0707	-101.266
							5.3317	-233.708				345.919	138.421		144.859	170.455			-28.3241	181.315	94.4145	-265.185	291.096	-116.35			-26.6716	-169.627
							-97.3187	-258.95				301.29	101.493		-112.794	206.395			39.1318	72.9632	61.8482	-430.558	38.4886	132.061			448.241	-231.179
							-52.9224	-145.736				317.39	107.9		234.981	105.452			151.85	147.99	291.03	75.2523	-75.0816	142.976			-73.8007	124.404
							-60.6953	79.6928				114.402	51.5618		-8.32061	157.286			118.07	83.7257	66.6649	13.0744	47.054	56.9355			-215.67	36.0922
							-141.515	-139.071				-297.041	-23.8833		-9.48756	137.284			86.7038	121.656	7.59402	356.287	100.638	38.5156			365.072	0.249535
							4.74388	-154.107				187.798	147.953		-320.853	146.837			56.2081	51.74	13.2328	198.486	146.506	24.1006			309.129	-74.5906
							-123.623	58.5183				113.072	-19.7834		78.1401	84.1118			104.749	46.9902	-212.967	79.6328	140.797	88.3152			481.02	-83.1976
							-433.654	276.789				-10.2417	-207.254		-166.54	107.604			165.144	57.4966	-283.591	-155.818	91.9028	142.544			-337.229	23.3884
							267.009	4.84235				-399.968	-36.3903		-77.8969	140.678			133.13	31.0125	-428.128	-13.1507	126.406	225.99			20.9204	-404.824
							146.803	66.051				88.165	-134.384		-7.53968	86.6114			180.074	-12.4168	172.184	-264.071	-31.0503	176.326			-141.353	358.656
							-186.569	5.88137				-44.3246	-182.004		81.4606	159.721			150.203	7.74276	183.115	-47.6855	-14.9892	55.2012			-313.384	82.0242
							17.9963	5.34397				102.635	-23.1977		-33.0495	223.707			64.0165	61.7449	118.65	-503.621	28.7288	137.067			-54.8988	-61.6412
							-3.93248	-246.054				-91.9905	-55.7512		364.007	184.778			-36.9884	10.8298	-254.129	0.695591	84.8868	182.97			400.616	-65.1938
							75.3981	-58.3758				121.52	-235.32		78.2017	283.944			134.016	40.7054	138.746	-106.006	25.9107	70.2634			226.578	-47.7399
							-50.8025	45.0795				192.22	-255.299		327.452	140.604			-12.1398	39.4925	91.7682	82.7592	74.9215	-131.817			300.587	176.099
							-47.8951	-277.736				211.585	-348.285		156.891	207.344			-19.9577	-9.39785	121.878	-23.7764	51.8143	-183.285			-56.1914	120.087
							-264.808	323.068				194.043	230.156		-256.942	-30.5038			-49.9584	29.6558	104.412	48.6951	53.0239	-159.077			19.0677	73.6258
							-274.55	236.28				173.311	-107.18		144.547	283.673			-10.3914	23.4653	107.459	-500.969	59.3058	155.24			-493.825	-5.28483
							-297.794	427.022				20.4721	458.524		307.935	163.165			-9.4079	-298.558	125.453	9.08355	-34.2926	38.2105			331.31	18.5066
							251.727	-154.51				-29.059	413.505		12.6896	39.8165			72.0355	483.678	50.0291	38.7479	-21.7383	56.9182			-179.172	-59.7711
							-464.713	86.264				36.8242	193.34		-44.2551	163.152			50.3224	-181.533	80.7344	-39.3894	40.8417	107.565			-32.4974	-115.531
							-220.107	-239.089				13.8209	-244.226		-127.215	106.553			-52.5897	-207.922	80.2112	-108.567	-214.778	74.333			337.311	-224.095
							87.8309	-12.6869				51.7908	-262.341		-56.099	-142.613			-46.2824	-294.98	106.025	59.8226	-184.884	373.295			304.251	-237
							169.048	13.8885				195.168	3.11871		-218.197	145.969			-30.9105	278.453	38.832	94.2331	-387.345	-3.81593			-35.8159	-366.648
							321.987	-54.1203				203.007	-126.479		112.376	90.2894			64.8163	356.124	-38.1515	53.0875	154.953	47.9191			1.58815	-94.439
							-137.564	4.69752				-60.3305	71.9575		-431.88	-47.65			131.029	200.162	-26.4259	-5.15805	96.4902	-383.36			-417.243	-26.2239
							-104.711	338.509				179.179	-34.9063		-85.917	-214.605			6.21226	208.121	94.2126	70.8413	128.566	61.0041			-115.445	35.8696
							-68.8784	235.087				291.044	105.188		129.745	-135.169			295.29	315.722	159.459	70.979	60.703	-11.1523			234.57	-2.53549
							13.4762	219.956				172.08	82.8123		145.331	60.1106			219.791	-48.9031	158.941	58.6314	-130.469	-36.3979			-279.439	-61.1836
							-29.8615	-91.5822				183.39	-157.131		-114.675	-113.927			164.993	-104.667	-131.664	83.4448	-163.217	173.558			-55.4316	-73.3269
							-50.0253	-322.948				128.311	-117.729		-444.095	-305.677			106.008	-111.588	-331.759	-164.55	174.456	-5.84679			-140.597	-70.2366
							-28.4691	-49.2776				176.704	-233.722		485.771	-16.9243			-26.1859	54.9102	-409.499	367.608	190.396	39.264			203.855	-38.3227
							79.3433	11.4257				173.512	228.934		252.866	-20.7284			156.734	22.6506	-61.4369	192.602	22.7334	250.828			108.655	-1.71637
							106.1	-25.6461				186.536	367.256		251.248	-165.458			27.771	121.575	-137.833	111.044	-188.327	203.508			12.4543	-2.34376
							66.1784	355.71				223.25	75.1643		-17.8191	-240.65			-137.567	92.0155	-130.243	159.917	-175.447	-206.464			5.58232	34.5853
							424.328	20.5035				-17.8122	124.237		-483.902	492.464			-68.0144	35.243	-12.8998	-360.654	212.813	-178.242			143.919	7.64402
							359.22	166.518				74.4709	-9.18892		-361.113	20.4274			12.7429	26.1266	-307.629	-12.1341	161.263	-105.397			-456.278	-42.3064
							-100.852	50.1972				-219.05	-198.173		2.94288	204.614			-5.52294	32.9988	72.6637	64.5722	186.815	69.5267			53.9572	-25.1165
							-317.139	365.13				321.899	-325.295		-69.5485	0.019082			-123.906	2.5208	-50.498	0.550448	-84.9809	-92.4102			-217.538	-39.9539
							26.7465	-107.19				195.557	-262.184		220.41	12.9391			-130.435	95.2202	61.1534	41.0685	-140.015	-197.261			-6.65766	30.5873
							56.3817	-157.769				-32.4359	350.066		-74.2777	171.326			-106.402	96.6651	-9.10436	79.336	133.982	50.9153			-231.708	-58.3585
							-268.53	-286.12				-239.59	-115.584		153.309	105.569			13.3349	-122.309	148.023	69.7722	131.552	67.8803			-216.168	-92.7345
							-257.721	-20.4362				-279.549	87.7385		-100.812	28.6572			-11.2962	30.356	-31.4465	54.5186	61.9154	203.175			-57.4856	-112.294
							-384.417	131.302				-107.858	126.76		98.5298	147.729			31.7578	1.23211	82.6303	-9.51607	233.195	134.216			-314.92	22.3263
							-9.00719	65.7945				-91.8442	114.288		-101.325	-70.4256			33.1938	-407.813	73.9511	-36.3453	-107.493	-40.8952			180.315	9.61578
							-86.9703	-58.1065				177.134	86.9547		-206.598	12.8742			23.1737	-83.9341	197.994	6.61694	-120.235	-157.266			116.906	21.8221
							-90.1259	-156.838				71.2412	-238.029		-340.348	111.71			89.9828	76.3256	100.983	16.9192	14.2193	-21.5349			-137.012	-119.079
							153.575	5.70997				-66.7567	134.72		254.415	126.215			67.3426	9.14581	100.218	65.2034	-10.9485	27.8331			-54.4879	-107.635
							-53.5681	120.781				160.453	186.944		-43.249	127.229			74.0164	5.72681	-52.4528	46.2778	-317.378	-13.5806			-291.578	-145.355
							83.6384	108.103				-219.959	-189.132		107.323	209.999			130.736	-57.8377	-59.7735	-41.7194	-0.238578	31.6047			-385.565	-61.0998
							-41.3709	-224.53				-225.005	-127.681		-22.4153	178.104			136.507	-61.245	-7.06216	-196.19	7.7964	63.8165			258.132	-41.1118
							-112.805	295.392				246.98	-19.2715		148.884	51.5339			295.89	140.43	-77.6051	84.3999	-311.742	65.3508			299.037	-101.508
							-308.285	-209.048				-14.0013	-353.882		-295.913	115.04			374.46	-85.0399	62.2789	80.988	-193.219	132.243			248.362	-80.491
							-165.362	-138.023				-46.8138	-365.111		190.065	86.5585			295.617	-200.513	26.9156	63.0992	392.97	20.7136			-117.692	-80.0977
							-149.137	493.598				98.6136	242.883		146.043	227.68			82.9229	-0.0704876	-31.7019	96.1206	260.744	-68.3451			-250.942	-73.8731
							-175.368	311.387				7.80595	74.4197		278.122	51.5826			-117.816	22.3303	-274.209	39.7184	264.966	6.75505			16.6237	-41.018
							-197.576	40.2244				185.409	-213.27		195.878	167.819			-139.607	22.1471	62.8404	85.922	98.5167	-25.7283			-186.715	-76.9765
							-291.093	15.9106				216.848	300.185		204.761	146.185			175.361	-24.2966	-8.10177	90.5041	141.067	38.8636			-422.083	-33.9472
							-127.077	179.193				390.359	-69.0498		229.487	36.6099			-212.471	154.39	-289.346	74.9247	178.135	47.0541			48.4106	-97.0161
							-188.824	29.5347				329.601	-113.987		162.765	374.307			-320.244	-111.9	-387.66	51.6296	14.6381	97.2698			-55.0221	-91.76
							-152.498	-387.284				382.16	-424.32		18.7225	245.243			73.2905	-27.4271	102.443	74.871	-162.214	-60.8359			409.615	-53.3631
							148.404	-230.763				406.466	-167.032		140.019	283.117			47.8104	-45.158	-186.697	340.707	373.551	60.8172			165.669	-51.5141
							171.106	222.987				19.052	153.405		47.1609	146.147			133.458	-143.685	-167.731	419.627	273.462	-28.7808			37.1882	-15.4131
							63.5082	266.327				-96.234	189.545		154.024	125.66			211.252	38.3255	17.3294	32.3659	163.574	-37.9884			-13.7423	-31.2447
							97.7351	11.8783				-53.1858	175.327		-29.1981	280.62			104.044	107.028	-241.351	12.177	242.826	-53.7885			125.996	-31.9578
							194.089	105.622				-315.43	75.5607		-59.2154	56.7041			116.703	-9.39567	-307.436	123.778	189.843	222.494			28.7032	-29.1217
							5.74412	222.82				-402.636	-229.88		-0.763319	13.7809			100.849	-7.64505	317.835	-147.176	133.445	199.378			5.04783	-53.094
							36.635	-372.372				-427.298	-89.0696		99.8171	-3.27052			113.368	120.84	77.025	-39.3731	-17.1852	196.049			298.189	-22.8988
							197.359	-248.358				-75.7414	-143.511		52.7629	136.535			19.2955	92.0379	-118.486	-237.971	189.479	176.469			114.458	-7.31039
							35.4144	278.259				-168.232	-467.904		18.5565	51.5562			249.143	47.8166	-110.181	157.917	-427.147	270.426			-1.37772	-76.7281
							-132.085	66.1411				26.7292	123.915		74.8612	36.727			76.3768	-58.4862	91.8849	-80.8101	265.438	226.569			80.856	-251.984
							230.7	317.383				131.36	141.354		113.249	66.3406			152.663	-0.605181	147.384	131.047	277.165	37.6211			-5.99154	-217.157
							321.243	-402.85				272.023	-383.348		143.057	35.6255			138.662	-11.488	194.636	66.5511	-229.15	127.597			395.602	453.483
							107.485	30.9627				10.0793	-291.096		31.6637	-58.0166			254.038	60.6807	139.562	56.9128	-36.5138	209.745			8.43321	-52.1446
							-315.363	113.689				27.1222	112.785		6.59743	76.1421			132.665	43.8917	-282.5	26.9155	-165.206	190.231			-12.112	430.468
							-4.47804	228.629				4.35126	-50.8811		74.9925	55.1933			71.3725	406.602	357.292	31.0561	376.404	150.655			293.358	404.723
							10.2318	112.313				-321.402	-92.9221		-58.2809	-18.2603			-56.9476	-1.39417	83.7918	-51.1512	140.073	118.546			-132.157	372.075
							-81.3385	-274.774				-352.548	121.927		-201.479	121.39			-34.7431	15.614	156.034	459.117	191.407	31.0577			-31.1484	275.167
							61.9675	-33.0901				460.446	154.613		98.2065	123.918			-182.821	87.2993	78.2043	54.4423	172.785	53.4084			-162.092	129.076
							125.933	-211.521				113.366	49.257		-35	44.7494			-27.6962	36.5043	46.4983	379.596	141.155	112.527			-351.554	110.146
							-39.868	-63.1305				90.8754	-23.8149		-141.903	302.339			49.7826	100.608	-3.75176	-18.2599	38.2449	-206.357			-87.3629	52.5089
							-184.508	-84.4367				72.4155	119.008		65.1718	81.0359			196.679	9.48858	175.658	37.3227	-437.429	-95.3157			-99.6802	24.6927
							36.4767	-16.3571				19.8502	98.5508		-82.3124	101.915			115.877	58.5751	63.3603	131.864	437.926	-450.274			-22.827	-180.902
							-12.7835	-135.194				62.5862	174.353		149.198	243.073			27.2214	-22.6395	192.63	-239.369	337.92	328.332			93.5083	101.93
							-3.66438	-437.367				49.2529	117.353		119.391	152.843			-193.716	3.88471	158.546	37.7067	238.721	277.899			-87.0816	-110.217
							-156.258	-106.71				172.464	135.58		64.4597	162.34			8.83938	-22.2598	-1.98031	49.8272	-146.747	108.72			239.651	-200.245
							-54.2262	164.728				65.5842	38.2946		138.124	95.0356			95.7749	0.279892	-0.713062	0.120693	310.096	-235.387			290.127	233.274
							-91.4099	118.162				138.916	-134.909		133.49	93.4028			73.4522	88.5691	349.483	20.7102	54.2153	405.392			59.3392	-128.558
							-3.61796	205.44				26.5203	-250.133		136.126	301.416			83.6527	56.0728	294.146	25.2561	-147.136	262.887			22.925	233.292
							-71.5406	0.695534				-67.7374	-127.775		105.398	338.663			116.13	55.0142	208.638	-21.0589	207.972	181.719			-243.948	-317.108
							-55.8557	71.6148				-52.8993	-179.141		183.143	191.262			26.5559	60.8321	-294.195	80.012	63.497	32.0864			-123.149	45.4619
							-122.024	107.717				-18.6792	62.4172		118.524	383.271			-2.79512	47.6884	6.47901	191.69	-13.6622	-339.242			-112.723	-85.2157
							-42.9286	-4.67826				68.3663	130.531		123.028	216.159			18.2646	-12.0255	258.09	281.033	346.334	54.3987			-28.4004	-206.156
							-132.319	48.5294				221.815	200.587		231.817	42.0474			8.64488	19.8415	97.1	9.21945	16.908	104.873			-47.4093	19.906
							-123.645	-15.5174				76.6444	93.1481		359.053	55.9473			-0.752395	-131.798	-184.896	-74.0776	-171.427	107.523			177.943	95.1823
							-72.9495	109.362				102.378	-234.134		143.06	99.799			35.1228	-172.921	98.0523	86.5411	198.382	350.462			-256.343	204.021
							-151.542	39.2601				105.124	-207.034		88.1024	-228.236			-17.8892	-182.458	-196.422	65.8616	36.6275	140.317			469.261	-152.044
							-6.11614	10.34				142.264	-455.73		99.2893	68.7821			-19.8868	24.4501	365.993	-251.856	242.981	-233.184			-13.5643	-84.001
							31.924	-43.9857				260.023	-43.9409		21.6354	-3.6206			143.254	-417.041	230.654	62.0757	269.602	-110.947			75.9617	-308.361
							36.516	-44.2382				375.409	-223.224		-38.6305	293.817			-156.862	29.2004	97.271	-305.511	69.1232	31.3649			65.0207	151.484
							14.2048	-207.989				391.569	-178.985		80.3724	257.666			-115.877	-205.022	-144.552	105.688	-314.757	113.767			51.7732	50.7535
							-41.2364	-220.816				357.692	66.0597		-29.8919	337.276			16.9163	-152.415	-155.163	75.3417	-146.181	162.804			356.601	-293.287
							-0.946572	-210.51				316.992	86.7502		58.8304	325.615			388.063	168.49	-142.595	320.548	-245.875	78.2508			87.703	-352.019
							-70.333	-198.339				81.6902	131.265		323.378	265.891			251.084	16.0244	-8.23642	260.412	-408.651	40.7069			82.926	215.941
							-65.9785	-190.389				178.081	60.8211		-22.0379	195.759			163.569	-143.144	-109.598	98.5199	239.963	107.963			493.228	97.1468
							-57.6086	257.279				49.4909	95.9865		219.08	-30.2946			171.284	99.2981	-1.87943	-74.1445	182.897	154.845			168.574	-13.2994
							-39.1998	177.053				93.8962	1.95306		122.809	124.882			104.986	117.466	64.9469	-209.971	10.8712	64.1411			-180.315	388.25
							244.169	314.871				37.223	16.5411		102.52	229.137			80.358	85.4833	113.419	85.7721	382.055	273.845			213.246	305.968
							-20.6672	-1.51668				38.0179	-0.180663		101.165	106.312			58.4761	157.87	157.425	65.1738	358.858	373.374			-490.148	203.878
							-45.1814	204.564				169.071	135.461		169.868	-136.851			41.9211	199.989	124.645	-35.5525	497.813	189			390.434	51.595
							-129.147	-128.078				132.99	137.655		112.172	79.7962			61.3692	215.372	147.159	-94.3676	485.666	48.6504			230.903	88.2135
							-52.439	112.024				151.475	99.2101		170.852	20.4633			52.5779	-41.8336	149.892	-110.346	-110.726	-53.605			-162.075	-98.2829
							-285.55	169.752				148.224	-3.7573		226.919	-9.33068			59.5789	166.011	127.811	-59.851	-214.14	-122.123			207.242	-110.012
							-475.767	125.97				125.671	130.901		53.7861	22.2455			64.1022	246.257	412.293	-66.7743	105.378	-91.2945			318.129	-303.822
							-40.8146	149.075				159.16	71.8684		116.896	62.2902			84.8002	161.601	372.829	-290.168	-151.128	-152.868			-82.5503	-247.487
							-18.2962	183.672				111.224	-463.391		141.188	299.413			131.658	-9.41212	208.102	68.0445	-101.275	-225.53			-102.972	-382.596
							-223.925	71.1533				162.927	28.0219		229.477	151.407			118.14	23.6928	262.296	-16.5221	64.0352	-44.9219			-279.829	-62.9252
							-20.2919	100.373				453.19	24.1727		1.13636	184.205			86.1986	226.289	326.933	-91.6312	38.2746	35.826			16.4563	7.51309
							172.125	325.187				75.2963	21.571		133.905	110.637			159.405	100.99	237.452	-37.4481	-325.45	-275.124			82.7268	-143.938
							-99.0722	-226.415				-308.237	347.681		214.335	-88.6196			163.018	-187.848	84.964	-28.1532	-28.1127	492.907			414.944	-250.648
							-467.188	153.013				-167.032	29.7478		429.936	-272.51			134.301	85.5096	173.927	-5.65241	58.7133	179.596			112.41	402.983
							-469.725	-93.1313				5.88028	294.131		446.703	208.049			124.642	163.986	317.144	7.35477	2.66188	-161.588			77.1528	-338.721
							413.399	-82.7098				170.578	127.182		181.456	278.16			79.8081	18.3287	18.1512	346.47	-2.48742	-256.316			108.522	267.297
							-59.3809	392.678				152.188	170.4		237.955	115.736			108.965	134.819	414.084	205.625	-40.0007	-253.793			-167.173	30.8202
							-450.623	419.583				43.9639	98.8773		415.954	170.649			125.284	-146.315	329.146	309.303	-82.7573	-270.931			-40.9637	2.77572
							-238.682	184.926				-93.2195	190.552		168.258	263.458			74.8838	-132.394	201.205	242.327	-153.388	-19.4292			-447.792	-25.9407
							-13.2037	266.799				160.208	-45.1606		-305.695	301.554			39.6264	291.159	-193.384	-176.982	-118.944	153.453			-188.312	-66.2844
							249.799	487.371				358.349	61.7591		-5.80656	286.933			-41.9858	474.316	-64.2559	-306.437	-79.9648	93.3553			-183.267	-92.904
							242.748	356.843				218.405	13.2766		-128.684	81.6054			74.0101	171.438	127.77	-126.998	-403.486	148.693			-235.456	-197.446
							66.8157	-144.31				133.77	-219.768		-174.097	-19.105			90.576	-114.273	124.01	-83.1329	-54.5481	195.39			130.38	41.191
							-2.68505	30.0077				323.289	156.743		-181.438	31.8652			135.64	131.041	135.445	-109.383	158.465	131.845			150.317	27.6106
							151.65	-183.999				49.2204	339.901		-157.538	49.1324			22.6588	-26.5097	152.196	77.7286	283.539	65.8124			169.646	21.7076
							-16.6502	196.131				19.1974	-35.1655		-256.438	-13.2744			90.8545	-130.441	162.844	-63.0979	100.431	-49.8368			31.7347	-94.8369
							2.63185	-349.858				-29.2512	-327.227		-322.676	228.106			107.481	-225.25	220.04	0.260057	-14.9308	-273.964			2.58852	-47.6976
							-77.1245	-11.6337				-78.3291	-211.557		196.052	149.099			79.7631	-314.876	201.303	30.9476	-95.4128	43.2568			-52.9364	145.509
							-214.502	-32.4906				134.168	150.129		363.733	269.764			-26.1974	240.281	76.6412	46.4981	120.82	241.223			60.1512	22.9664
							-168.732	157.369				461.778	399.834		-36.3846	145.425			337.915	232.679	16.0816	37.1759	46.7838	127.868			137.117	-23.8607
							-194.319	-88.7194				24.7725	-191.348		62.761	74.2592			-34.8907	-43.0349	17.7485	135.291	26.4514	276.768			1.77326	41.2662
							-345.697	-189.535				323.492	326.651		-236.381	311.973			-41.527	-82.5987	67.6659	200.963	98.317	-144.494			54.9466	-18.1519
							17.0087	-323.678				147.436	105.409		86.0589	93.3368			114.508	82.1513	-88.0055	-2.98367	103.285	-287.877			379.142	286.719
							-122.314	91.6906				36.9861	53.2793		-339.616	122.188			123.182	231.831	-11.1976	-58.1033	73.8458	-52.8605			-304.026	66.6979
							-304.515	-53.9374				-56.7507	-3.99656		-45.2684	34.2648			90.2396	73.3219	-44.9556	-226.233	102.502	210.453			130.087	61.3244
							-176.007	104.954				-76.6224	21.7244		190.263	-133.641			54.2379	232.245	312.933	-139.922	-78.1547	16.2383			20.0507	-33.8186
							-160.29	53.9219				-311.408	120.805		77.9072	-64.5584			74.6743	-293	83.8046	-265.519	64.6736	29.22			-153.166	-149.225
							187.466	40.4644				-384.083	109.592		310.687	-64.8772			83.9739	-295.597	-56.384	17.5937	46.9843	-12.6352			133.5	-203.163
							17.9499	57.6311				326.401	55.7948		133.05	207.341			97.6577	-281.81	-113.074	-191.17	115.572	56.8817			95.5739	-224.334
							-66.9867	346.802				88.1076	63.899		-323.858	104.771			140.614	149.423	-85.1	-9.33025	61.1697	189.269			-64.7395	39.3682
							-144.437	-499.818				26.6072	59.6271		-310.83	-266.489			83.5543	39.6279	320.028	-195.311	-19.2712	23.5831			-117.68	291.823
							267.758	-337.398				129.517	98.6011		-256.493	10.6624			109.334	-25.9792	123.825	-45.8486	3.69599	139.608			-47.7955	-93.394
							356.001	-90.0388				-297.225	42.7909		279.527	-27.4422			86.7142	-39.9251	130.347	-238.868	39.0821	283.964			-30.3807	323.313
							-312.621	-1.84317				73.3893	69.1682		138.12	-51.4042			115.497	47.6923	-3.14083	-304.824	167.631	216.453			-18.994	85.9801
							-375.299					28.5939	60.4826		124.591	270.335			121.167	-157.091	139.78	58.9953	158.287	237.047			-66.6258	-134.969
							-401.063					168.452	52.5595		144.785	-288.228			131.824	213.496	45.0419	25.1234	169.174	199.67			-47.0813	-273.732
							-222.311					432.744	86.42		108.429	143.353			139.992	49.2532	316.971	-42.5482	127.05	18.0392			-399.183	233.281
							-250.437					12.3405	57.7999		147.76	444.105			77.3875	-0.0450119	-141.014	36.9647	76.0812	-143.632			461.916	123.097
							186.522					27.3847	22.0919		58.1414	384.043			141.403	32.5389	-59.9759	127.007	92.0346	-203.572			378.819	-198.92
							-32.8034					45.4779	108.415		52.3374	-292.764			199.12	13.1712	-2.10053	59.7932	123.062	37.0338			15.6025	50.3606
							-195.146					74.6166	94.3298		68.8833	-186.057			244.717	9.32601	141.752	-95.4882	118.76	363.996			69.4198	-59.1386
							233.456					102.468	-89.9848		99.6916	188.606			106.637	-15.9132	173.586	-68.6103	164.368	424.794			-41.2958	-22.0492
							-152.799					481.374	-110.988		46.7058	209.037			161.856	241.526	204.294	49.2732	213.958	-184.836			78.5187	-208.216
							-6.01776					25.7983	9.95813		168.447	137.804			128.904	175.265	61.8713	67.3912	134.346	-2.48782			-61.8656	-431.345
							76.5162					54.4214	7.97031		199.509	159.806			-85.7367	-18.5404	47.8912	54.9883	210.562	-73.8613			15.1766	-317.985
							-241.787					312.631	11.9137		168.063	-20.624			75.0096	350.623	-3.03881	99.9849	271.678	67.3501			34.4196	-138.31
							-220.738					108.203	11.5539		172.206	160.58			84.3653	311.616	107.614	-25.123	202.785	56.9665			89.6883	335.807
							-139.053					97.3011	36.8913		202.451	38.2448			123.994	-6.21311	197.449	71.1406	79.9839	9.50239			-100.896	73.7536
							-62.4905					126.121	119.223		238.303	-55.9057			399.549	-18.7021	87.3043	66.2304	-45.9675	-53.1324			-117.44	-31.0894
							-126.177					-191.611	5.80868		261.218	-194.761			218.469	-21.2382	77.2065	77.7118	33.8204	124.227			-155.71	84.0568
							43.4957					-330.012	96.8505		110.172	-1.77211			284.749	-49.8477	109.731	99.6877	148.261	88.3466			-172.001	125.568
							-206.094					-274.135	67.3938		63.7027	-79.0234			293.518	-67.8784	52.6728	-146.942	200.353	56.7235			-250.251	429.085
							-87.9542					137.534	47.4672		149.992	58.2576			271.304	71.8723	65.1788	48.9474	130.044	162.817			-416.277	88.9437
							35.2404					169.663	91.2137		7.36789	34.1369			190.664	83.1702	134.847	111.022	293.28	47.613			-89.387	364.16
							415.134					266.981	59.8329		113.219	-147.166			203.939	-31.3293	159.243	0.656417	-41.9219	87.6708			-58.6597	69.0811
							91.827					79.8529	406.119		52.5696	111.986			158.151	361.753	31.846	-37.2329	111.723	64.2031			-44.0109	-28.7864
							-101.346					164.042	282.286		103.105	495.406			163.648	57.918	224.73	-8.34811	153.546	63.112			158.572	-21.9282
							-106.899					162.694	40.8786		274.195	271.664			259.037	100.409	210.21	18.6542	131.405	111.311			87.5745	-144.304
							30.5436					-281.036	45.7937		256.015	193.239			282.564	56.9286	-341.939	-14.9776	11.9305	104.858			-180.474	-263.547
							100.824					126.877	-118.327		227.798	166.692			293.427	6.22173	179.408	118.2	-107.386	128.758			-204.275	358.161
							275.438					31.4742	-67.3216		122.688	204.545			218.314	110.261	65.136	139.144	-134.699	181.429			-170.02	294.302
							320.872					-79.2082	-142.819		145.479	321.775			194.727	217.901	138.635	177.586	-115.68	190.836			-202.622	278.603
							301.359					298.712	-348.728		137.91	23.7882			225.438	306.379	146.284	32.0498	32.6093	92.4745			-160.558	230.708
							422.215					-150.471	64.1675		9.49087	185.387			225.537	261.995	17.6641	404.076	151.824	250.625			-26.1701	-86.7387
							10.1198					130.764	-108.954		94.2138	-92.0034			232.443	195.286	-51.7703	255.336	359.862	7.95942			-111.738	-296.616
							359.851					181.953	76.0521		439.213	-152.771			243.909	-19.7397	104.289	35.0868	108.894	88.6651			-141.815	-430.876
							-49.9893					-121.353	114.083		376.465	18.8771			219.827	62.1566	134.876	142.274	-93.6878	129.003			-497.811	-166.716
							-141.649					26.0156	55.2662		426.51	-310.892			215.002	-17.6367	122.986	49.8697	153.487	224.442			-129.123	-338.827
							-363.102					-16.8087	23.5312		475.607	83.8402			227.488	13.6748	77.2169	-153.665	191.537	156.412			-153.876	-165.925
							-242.351					370.336	-70.9195		263.486	245.135			173.32	27.1868	-508.19	-12.554	165.791	147.762			-106.03	-207.531
							426.05					328.81	-29.2772		-129.328	115.247			156.464	-16.07	175.385	33.5346	133.257	143.337			-62.0476	351.517
							2.2889					45.2781	-9.07771		127.3	227.607			8.03852	8.18684	-85.4865	49.3936	142.363	-58.7811			-170.378	77.0448
							-130.379					-113.325	65.2485		118.125	175.512			8.84153	9.544	-179.322	85.9666	305.695	16.4743			-152.551	-184.907
							-406.916					-56.6473	74.5426		166.788	211.436			-126.288	34.995	-310.151	274.074	490.091	14.4991			-285.78	308.456
							-486.383					-73.4583	25.809		116.354	132.32			10.7528	13.6767	-35.1132	12.8109	-141.72	61.7019			-343.895	382.407
							485.487					23.5952	-26.8214		9.7886	133.62			-4.14635	20.7325	-318.731	-66.7136	181.942	-18.1005			-326.479	106.882
							-167.318					-73.1217	131.391		241.708	94.2705			52.7	49.9919	160.939	-32.1674	242.941	355.444			-322.76	-313.207
							-87.5227					38.455	5.9301		204.198	-167.328			12.8309	17.9638	169.468	-26.199	56.7844	-35.3253			431.04	509.087
							16.9135					-4.65408	85.7525		213.358	72.007			59.1857	39.7326	176.298	-101.067	12.2197	229.472			377.49	289.508
							30.5977					-16.4352	54.901		-188.417	131.383			99.2763	-17.4331	156.12	-12.9392	-135.598	337.844			-3.25234	-88.3362
							-79.0935					25.1018	-147.029		57.9079	250.24			75.0442	15.6488	1.73037	-11.9339	-312.328	324.153			86.1821	-74.2101
							-67.8628					-17.6716	-302.889		308.793	291.067			120.398	76.1256	11.9065	26.8768	63.9376	130.34			295.428	477.092
							-42.5036					-234.463	392.996		269.018	352.476			126.948	49.5821	166.706	46.5922	91.1325	64.6115			-175.374	23.6667
							-150.789					-260.791	196.521		270.4	196.792			88.1617	70.2511	39.9478	100.821	31.2221	44.3843			268.059	239.152
							-114.131					308.426	70.6099		221.022	37.875			122.097	-84.459	123.902	79.4311	14.659	74.906			229.076	66.204
							-392.923					-9.28001	29.1807		234.34	59.4162			112.207	39.7323	193.704	-191.371	-108.703	-101.469			188.094	122.929
							144.816					131.397	65.7933		251.284	36.5836			119.77	-111.813	-134.604	-32.4535	-26.8	-3.62356			84.3144	111.865
							-260.423					257.834	41.439		253.285	95.8685			22.5704	-32.9805	-4.76237	28.0398	-172.819	61.6814			52.5292	42.5379
							-382.595					234.1	22.2008		171.777	-284.643			112.898	1.73896	-32.4589	-25.3313	-176.765	405.681			196.651	-48.2444
							-421.189					224.198	29.9384		181.417	-199.951			69.605	3.31151	49.8447	-52.1272	-289.017	166.077			134.667	-199.938
							-368.555					249.559	89.3179		45.0911	338.901			90.0706	-9.27014	125.765	-126.099	4.22947	213.01			78.6193	26.7697
							162.934					109.874	193.964		153.174	199.402			86.7562	363.654	96.3815	6.47699	-44.9719	-292.144			24.1803	-132.44
							-55.1789					81.4209	66.2338		208.725	-119.43			127.46	124.779	-38.5046	46.4834	-106.537	213.426			-44.2916	145.799
							-30.531					48.8394	213.408		216.311	162.016			150.845	22.8244	54.3461	266.259	464.004	322.568			-223.035	35.8635
							-209.273					76.3892	144.554		200.508	82.033			86.2681	-46.4214	-9.82736	85.447	43.9843	374.587			315.214	-90.0182
							405.817					95.4408	102.324		244.661	140.295			387.801	-104.787	11.9037	388.743	-109.269	153.211			251.564	-373.149
							30.8528					83.7561	-11.237		293.825	145.392			41.5351	-221.619	-100.549	7.08601	131.798	121.259			467.682	-373.714
							325.293					-36.8776	47.4068		303.332	47.0401			297.38	-405.204	17.3523	24.7795	-5.02421	-20.3682			8.69671	-135.129
							51.5272					-206.83	64.1063		271.707	-33.5857			319.083	36.0846	50.6504	41.2857	-14.4259	55.4095			13.6638	-110.219
							112.289					-0.052193	108.999		129.337	104.848			232.599	20.8778	105.354	8.48283	-42.4581	15.4387			-8.26852	-466.211
							-175.798					12.3134	73.7876		200.185	83.4245			67.9734	43.4707	90.8824	41.6716	328.679	388.689			167.996	188.26
							-76.4139					-106.114	95.4132		96.4915	71.2729			-55.699	92.7659	98.2821	69.9535	165.615	11.7145			-105.822	219.282
							41.6359					-225.23	50.9844		20.2623	-71.8507			-63.2113	47.9979	-272.068	60.3671	-170.549	474.624			-153.543	-94.7411
							-133.073					202.576	91.3147		107.301	-9.83872			-139.796	46.0599	340.818	58.492	354.321	222.223			260.177	-128.97
							-235.244					-77.7233	101.139		143.755	81.9539			-222.987	73.3258	207.924	29.497	138.233	47.8581			-85.135	305.599
							-132.517					218.303	150.116		180.903	109.578			-103.924	-83.7569	173.767	28.944	-44.6482	-348.683			-156.845	197.413
							-200.214					182.811	133.544		91.7926	89.684			-102.279	-314.64	160.642	18.3965	-121.833	-347.785			24.8494	101.044
							-93.2142					407.968	150.03		94.9406	-88.2721			-46.3844	63.1596	175.244	19.3493	-15.5557	80.3696			-110	12.5613
							-51.606					-0.379578	147.855		63.7792	89.2605			104.443	63.311	334.284	82.2004	10.5334	-58.9941			263.921	-238.611
							-103.88					-167.903	150.46		69.9254	-41.5883			271.115	4.42616	264.039	81.7776	5.51855	-23.2279			-55.6076	-463.313
							259.866					-306.047	181.316		26.9038	-51.6589			-25.4719	45.5335	138.408	171.141	-174.498	-43.3946			-68.457	59.7812
							125.391					27.7755	145.972		87.0878	-212.133			70.3406	-60.4787	119.889	18.116	-89.9402	111.948			-119.785	47.4039
							-34.5129					93.601	127.669		142.881	227.526			48.2086	59.5482	95.2727	51.7636	97.7659	-69.1092			-116.154	-260.276
							-41.859					25.2785	148.076		89.5755	212.525			136.014	214.129	38.0909	60.5027	90.787	-68.7039			-102.327	11.4078
							-111.425					234.953	172.705		80.3413	340.09			173.35	146.564	-13.4561	46.1726	-110.594	145.347			-29.7664	171.288
							-386.07					242.563	117.416		144.007	154.138			112.165	96.8475	-75.5805	37.4897	28.3289	122.28			-56.307	90.8739
							-267.1					139.894	71.5617		118.838	-24.8282			31.5613	49.8206	213.32	-1.37491	63.758	110.546			-230.844	67.1176
							-26.3217					116.364	87.7556		109.683	-234.824			146.046	59.3408	218.213	-44.9723	25.6967	-179.145			32.3752	-63.0695
							297.545					-73.9798	71.5482		91.502	-355.039			130.823	128.031	271.193	78.8622	41.2372	237.164			-205.604	-82.2705
							-27.2671					-64.1751	109.579		103.838	-219.092			149.327	91.5164	233.135	66.5585	17.3131	111.225			-398.201	-95.9086
							-324.501					-315.944	129.316		129.744	-40.3361			389.741	113.46	187.492	-136.996	98.1869	77.0929			289.971	-164.134
							-314.89					203.921	65.633		-175.287	11.8034			59.8776	28.6486	241.879	29.8875	86.3563	-78.8321			-12.9715	-194.041
							277.276					-503.126	63.0848		116.033	241.683			298.777	10.2846	26.5675	-1.1256	-27.3563	-64.0589			7.28294	-257.321
							151.777					444.654	175.13		160.283	28.3251			49.1559	94.6111	125.457	39.7946	41.9618	79.1452			-245.137	114.852
							50.28					36.8225	66.6029		192.058	-92.5472			215.854	33.4789	67.1434	-41.8727	8.85259	-248.607			163.587	-41.7716
							164.352					325.234	134.933		84.8261	51.6779			-102.177	26.5085	23.7066	98.1283	56.9965	43.0127			55.7085	-209.32
							295.882					109.311	158.965		118.06	-12.5597			117.781	18.2628	33.6495	120.427	73.5738	-344.54			120.209	-327.966
							74.2281					79.4691	-134.565		184.652	-86.8604			139.011	-30.7106	-88.3935	86.3829	34.6277	116.503			47.2039	-260.128
							-77.2784					-57.9646	68.2034		144.621	106.645			121.007	92.5641	-278.23	80.9825	57.0439	-40.3167			27.0532	-433.289
							-256.557					33.9126	129.233		241.323	47.611			49.8564	155.575	-15.0334	112.385	95.5224	84.0836			25.088	-343.68
							-363.503					40.2381	-11.4233		453.09	-100.308			-6.47609	0.235633	-69.1792	125.072	51.3374	-46.1398			20.1924	-225.758
							-133.432					168.477	54.9152		-106.592	35.776			132.647	-5.62351	20.6521	120.878	78.8188	57.2923			84.7417	358.95
							-71.08					238.676	45.9344		-467.669	-39.3761			65.9576	24.4861	156.587	148.947	53.582	82.849			225.999	109.632
							-82.1219					24.1501	261.293		-221.891	470.538			31.4664	445.167	139.815	74.9006	-21.5264	-24.9719			185.257	209.396
							96.0751					275.344	383.858		299.054	9.07823			-82.5936	188.965	28.8434	137.982	-8.89774	172.704			152.678	208.32
							-239.054					220.49	-62.7294		-97.5748	69.1124			15.1905	34.1645	15.525	-22.3639	-17.7645	82.1956			-17.6174	410.102
							-131.532					86.4574	337.548		-264.862	200.24			182.281	69.9904	-25.9662	19.0691	-9.36177	169.23			-118.754	318.288
							-33.9087					46.1021	170.112		-41.4213	38.3392			153.557	98.5032	243.403	4.51535	3.3372	63.6171			-235.058	-133.944
							-415.231					162.427	376.605		-175.822	-63.4936			102.754	63.9665	180.34	68.8516	40.8258	40.795			-323.92	-193.639
							-330.564					-28.5653	238.28		162.403	-104.137			90.0682	-1.0536	269.338	-94.9177	51.9621	-26.0939			69.3277	-148.241
							232.644					-15.7138	213.05		-241.433	341.814			5.07332	197.142	145.606	22.2507	51.8691	-33.5668			-156.146	-381.545
							-369.356					18.2033	318.425		229.477	202.245			39.2513	-13.8841	132.6	-1.26054	39.3576	-52.2923			-121.198	-387.121
							-229.769					-265.937	233.107		-93.2306	-178.476			25.2777	-75.5369	119.693	-184.218	125.776	229.196			-28.7212	-287.937
							-45.8986					185.567	57.4719		-163.442	146.509			61.1464	-75.4489	100.684	-477.991	70.5392	177.19			-66.0957	-85.2067
							30.9796					-4.79706	-94.8314		-105.048	139.053			27.1714	-48.2727	73.5475	391.508	89.6757	49.3071			-67.2751	45.9318
							-17.4912					203.117	19.1274		-419.415	26.6641			34.4541	147.554	-23.1703	-42.0917	113.549	135.425			-78.764	-69.5932
							-50.1631					-206.641	496.479		-488.548	118.793			-24.0124	77.5807	-193.516	-76.0437	78.4704	2.79859			-47.6147	273.188
							54.8548					67.089	35.5598		-39.7938	101.233			74.0352	84.9985	67.2192	-21.4718	73.4632	344.199			-69.3081	183.244
							23.9847					-401.089	42.7206		-300.28	27.3923			-134.959	163.079	257.795	21.2039	80.8213	134.418			-111.649	85.0154
							-241.093					254.667	42.1944		488.497	-30.3857			-18.4724	120.117	276.776	-101.964	55.2346	241.909			-17.11	-93.1764
							-219.796					57.1592	24.6263		-33.0369	-94.3981			89.9403	79.4246	276.706	32.2517	30.107	274.12			476.477	4.01549
							-389.428					160.325	64.2392		-393.838	-65.032			26.0613	109.828	266.055	-353.357	105.607	74.3151			273.557	17.457
							-253.903					152.587	-65.2899		267.784	-38.4077			-15.6249	44.7133	171.906	-475.856	-68.3597	30.659			159.356	-123.364
							250.459					-95.3778	122.993		501.067	-59.4671			-54.8535	93.7886	256.995	170.631	-37.6029	89.7675			129.401	-157.929
							72.1635					-98.3411	118.083		-101.113	375.008			18.8911	83.8025	277.937	-114.79	-64.6145	132.102			77.3821	220.546
							97.358					239.011	-4.87403		-355.97	68.5182			14.1975	55.1722	308.996	-2.21935	169.637	42.9295			13.0693	-24.85
							-196.657					42.3729	-99.6466		226.543	115.766			44.9614	84.0567	260.16	-1.37138	133.506	276.305			-85.2831	23.687
							-74.8161					358.353	-89.4364		281.552	161.745			69.5833	133.021	-145.056	12.6702	-253.778	267.679			-215.25	256.024
							55.748					363.858	-33.8227		-54.7696	15.5499			77.5518	33.9417	387.025	49.251	-128.157	-216.555			242.693	-135.709
							-215.542					490.066	20.0942		-60.5478	-41.9961			105.392	42.9531	340.655	25.943	-156.375	-189.39			148.674	15.2427
							273.956					459.688	362.237		-228.659	48.8349			85.212	62.4331	233.626	-32.702	337.102	300.772			39.817	16.4915
							71.2711					164.991	261.643		246.005	166.182			41.6541	-134.274	395.765	22.3183	162.614	309.762			-16.2547	-21.0248
							103.631					27.656	167.844		218.366	100.413			9.71764	-127.181	312.993	16.3474	41.898	233.752			-30.7102	-223.518
							317.835					-4.35492	-153.449		403.651	13.0961			1.31853	-294.472	-342.448	29.3127	232.002	275.271			-14.6539	-244.883
							386.079					-134.023	-192.884		199.388	55.7436			51.961	23.6611	87.6056	19.2472	64.2616	-65.126			-107.889	-220.586
							372.373					-210.273	-165.175		264.693	125.344			24.4057	231.544	54.8507	-95.5983	138.796	317.613			162.694	396.362
							-430.929					-258.489	448.465		371.374	374.033			64.7121	154.103	12.7291	173.987	271.113	190.742			58.7634	289.212
							292.716					-285.593	430.945		434.668	276.164			61.8442	-126.09	39.7703	284.605	161.774	-46.1998			-278.46	140.912
							-55.1311					-174.533	35.7726		94.2761	-109.072			79.2603	236.736	-4.15792	-293.186	-21.0687	26.8219			-260.623	46.7137
							-139.685					325.994	46.7831		99.9609	219.123			85.5341	140.509	-13.9255	163.504	-161.517	5.52322			374.693	-372.499
							-32.8748					-140.327	-14.337		6.37675	98.1686			36.5907	139.818	-33.3001	192.583	-92.5282	-324.975			408.935	-385.468
							294.719					117.303	-0.874006		99.0254	69.7202			81.1929	144.213	-5.91569	-41.4049	20.3019	-61.311			101.184	212.573
							359.729					8.55734	-70.1728		-11.0176	15.8738			74.1834	199.659	12.3171	-51.1137	-327.223	151.13			99.4213	-73.2696
							404.909					-154.751	-72.464		373.914	50.0339			99.7543	244.141	60.2814	-60.8354	-383.538	23.1199			169.249	-282.11
							125.856					365.962	77.0847		31.9353	-92.6118			166.282	231.101	144.702	45.1138	74.2186	73.1273			-33.1548	-33.1908
							-97.0928					-488.905	34.2272		189.162	330.53			161.821	188.321	86.4275	56.9579	-30.8983	53.2412			276.734	-165.612
							-262.37					-398.926	66.5319		-376.965	190.133			73.3128	165.633	59.7485	64.8567	18.7703	39.1362			133.026	-345.819
							187.852					353.623	143.694		204.999	135.28			71.1491	35.441	47.3805	-37.3844	87.3372	-239.25			128.396	-63.7106
							-0.17316					138.8	149.501		47.4542	281.355			111.16	29.9356	61.0696	-46.1682	5.84056	280.901			71.7249	-105.64
							-21.3149					171.524	4.89345		-256.14	288.075			70.6555	-0.482048	19.8323	56.0607	67.0344	-270.296			-166.066	16.0287
							63.4325					152.951	-101.58		354.309	127.682			139.829	30.885	36.5235	120.938	44.324	312.348			385.557	80.4815
							-109.33					-74.3782	95.2897		-286.059	-13.8499			109.384	120.192	-78.0245	81.0288	-45.3701	35.4826			-318.568	-81.7585
							-92.2824					-385.184	-56.504		165.513	33.3665			171.161	173.23	-182.957	65.0655	-34.4257	-1.92513			366.804	295.507
							38.8056					-52.7873	-266.602		-123.922	32.5004			203.584	68.4775	-211.739	-429.855	33.9307	-40.8067			83.7388	62.155
							105.178					234.748	-48.1208		174.26	184.966			171.25	108.048	-80.007	-28.1781	27.9735	167.196			376.36	-108.156
							94.4829					250.647	357.777		235.021	31.9438			134.702	378.798	-430.24	165.566	21.007	267.685			-73.4262	5.65734
							473.527					135.987	-150.697		185.316	105.537			157.768	389.35	4.65265	25.0814	14.857	153.148			226.504	-110.495
							141.28					-75.1886	-209.055		483.322	-140.478			162.162	482.379	81.4674	66.8284	23.2299	115.556			298.557	207.642
							240.805					-59.9529	269.16		124.665	-103.671			155.581	-198.659	-23.7935	-27.7798	47.3903	-64.3818			284.214	98.8112
							-16.8022					-148.565	199.142		-212.584	-52.0784			147.984	-10.4434	119.642	-33.3548	54.5422	-148.987			156.064	-120.087
							107.488					70.785	265.845		210.459	-92.7238			162.164	-81.9789	149.473	-61.7206	3.24	-98.1802			26.4347	-327.477
							43.8156					216.588	228.781		328.9	252.654			131.944	275.603	129.867	-84.9937	44.3815	91.6625			-48.4419	-260.729
							-235.173					334.741	323.137		-35.5282	249.247			144.111	-248.573	49.5307	33.5453	53.6247	106.895			24.4266	-385.779
							-317.139					186.698	231.761		367.011	316.285			119.233	276.145	38.6332	7.27947	-15.4793	131.313			174.657	-346
							-354.831					-65.7302	195.211		266.345	320.24			133.217	223.025	-12.04	36.6884	27.3728	-82.093			203.303	-415.975
							-345.119					252.167	191.775		-176.674	215.68			144.53	32.818	36.8011	26.0979	27.2277	5.9477			-48.6181	211.264
							-220.985					-117.764	-9.80918		226.065	221.777			130.899	-60.7467	12.2761	30.0411	15.3012	103.946			-73.8794	73.5732
							-9.81094					42.3591	-145.367		132.523	258.419			187.796	147.938	80.9376	-68.8627	15.7768	72.664			-146.103	90.2605
							-347.352					263.332	111.177		-151.701	178.092			164.653	256.009	162.158	-125.618	26.7785	-31.4311			-365.047	-73.3559
							134.63					84.1765	39.6236		233.197	286.202			178.038	294.311	163.683	-28.4526	17.594	-57.1897			289.151	-133.789
							-59.8821					266.073	173.505		41.2508	69.5636			127.115	-128.865	51.3589	54.6271	59.4379	-34.886			66.9124	-248.001
							-131.269					326.688	168.899		-3.55843	107.598			86.3535	72.8147	73.5259	43.0287	57.3924	-485.059			140.36	105.909
							131.222					354.499	233.584		-25.67	140.179			51.2074	5.40756	-216.374	55.2122	-82.7853	31.1054			84.8534	-143.824
							-291.418					-95.5751	-410.364		-140.814	83.394			91.6714	51.8538	182.02	149.836	-90.8467	8.60198			54.0338	-240.94
							-218.407					239.281	144.519		-199.812	105.687			97.093	71.9038	126.352	182.298	-87.1927	-348.577			-37.197	-341.43
							-316.557					182.946	42.7223		-83.2443	82.8647			128.345	14.2218	14.6938	166.555	-132.663	72.2773			-148.689	-343.508
							111.678					296.336	-9.67876		157.798	81.3911			205.373	91.902	146.826	112.397	55.8458	87.6982			200.505	282.063
							-457.033					376.794	32.5794		112.683	116.832			186.919	219.04	381.381	80.4986	-19.4007	103.861			356.193	138.529
							236.384					327.533	84.4413		139.483	35.9871			193.22	77.27	346.444	-108.659	-8.88594	51.0991			231.315	-34.2165
							-22.4242					189.665	73.8005		-236.879	6.02097			181.149	328.787	211.892	103.906	250.339	317.664			-39.3405	96.9273
							70.976					94.4804	-245.306		18.6501	56.8556			158.978	-98.3819	71.9839	95.5748	80.6287	433.401			195.78	48.4129
							206.997					342.29	233.551		100.514	102.165			97.6444	102.784	-151.651	19.1116	22.6594	439.536			125.468	350.776
							-103.978					163.783	-76.4742		-240.937	111.294			197.314	88.3649	320.618	-72.6401	34.5297	173.568			293.994	306.503
							416.767					66.7913	-177.488		294.465	187.226			233.048	63.3958	153.392	-145.417	35.2698	365.118			195.748	160.197
							-19.835					243.756	366.216		203.387	245.777			66.2723	-30.6067	-3.43368	-146.449	112.806	287.497			-165.012	58.2987
							263.332					-149.284	33.069		-219.562	187.7			52.534	-43.8268	162.697	121.83	14.8914	421.54			-356.874	-48.5325
							348.001					40.1052	-21.8715		-348.805	142.995			201.432	-42.1808	317.963	-114.516	-75.5905	26.6427			325.348	-239.201
							-224.86					111.341	197.602		87.4665	180.199			89.0093	72.6995	272.497	74.4937	-129.644	12.9286			199.309	30.7282
							-202.75					232.03	239.742		-181.012	207.176			20.8847	38.2051	-3.66736	87.9497	-150.903	122.886			145.03	76.5002
							-4.89878					-352.697	-250.713		222.239	206.876			-16.7768	-1.17149	79.526	67.7518	-231.317	52.9168			37.452	63.6506
							20.3264					15.3719	155.331		64.415	139.318			196.845	28.1125	52.3438	56.077	-346.065	128.201			97.8877	-32.3725
							-19.128					158.036	446.607		56.4149	140.704			103.068	11.1229	88.1814	67.0691	-353.581	35.5667			78.1085	-72.3954
							-348.666					-201.944	84.6757		289.397	121.152			27.4984	-6.49576	123.965	59.4884	-23.215	-3.20007			-127.595	153.934
							405.621					-75.8804	225.609		-59.7727	350.046			30.3752	53.5356	94.6268	44.8786	-36.7624	-3.52323			-256.055	130.242
							287.938					-237.123	18.4236		-160.321	264.356			85.6336	-209.595	-51.0618	90.1253	237.812	55.6638			-131.019	-222.966
							306.274					221.995	21.5892		-54.0924	52.8021			101.647	215.163	0.487159	62.6025	147.41	85.9885			-270.634	-103.904
							-16.0257					164.766	-71.1308		85.7785	295.418			66.9445	33.3059	-167.747	6.48244	358.183	53.944			184.419	316.876
							-341.386					24.3762	86.7003		45.9241	141.779			81.9823	72.2248	91.781	37.7276	73.3136	-130.659			150.779	235.817
							-85.8254					243.787	306.811		67.1146	248.01			153.348	161.773	70.3101	-62.8078	82.5901	-24.506			-38.3781	187.395
							-144.656					67.4447	137.309		55.1642	193.209			102.963	100.372	125.096	-42.8303	73.3226	-104.533			155.528	9.75029
							34.495					279.656	60.531		43.6043	220.866			24.5989	69.8874	167.083	-129.343	120.867	-30.8655			-164.002	-14.3017
							142.256					136.201	78.7424		-12.9122	286.151			80.6205	-375.277	139.269	234.213	208.918	15.8578			-18.9619	-96.2372
							66.5917					-5.99752	89.6818		88.7956	133.154			95.9795	342.902	202.205	160.12	160.437	103.369			-73.8574	-80.0448
							56.654					-125.796	29.8385		71.9589	-99.98			57.5204	141.114	155.716	-39.233	16.2437	47.3757			-28.596	-285.222
							-56.9305					165.196	66.3349		97.5089	-7.48869			80.5123	20.5351	124.743	38.7467	34.8451	118.023			-122.053	-422.577
							-121.471					431.382	-4.49673		56.8493	-152.617			122.959	-132.269	214.873	-220.925	98.7376	119.179			-334.338	176.971
							-98.4875					299.843	113.875		77.3834	9.22032			66.8465	60.8472	-93.4447	-13.7075	83.238	102.541			-472.997	73.6546
							-7.15035					158.353	27.0807		-17.2081	25.11			61.9435	223.638	162.362	-69.7931	12.9694	54.5063			216.733	93.4364
							-45.2934					0.331677	141.747		18.9045	429.216			65.0225	134.927	197.038	-10.6045	-59.6004	29.9676			280.76	59.7045
							10.8416					346.725	405.707		85.4773	76.8812			143.98	46.6994	204.727	147.471	43.9878	-42.9299			-137.972	-206.562
							-36.4234					152.228	295.397		125.506	85.9613			91.0567	-3.26059	-268.035	-144.518	101.673	13.6385			-43.0278	-222.404
							162.679					261.141	123.732		179.431	28.5893			106.31	-213.977	277.628	-18.6121	221.783	34.0547			17.246	361.899
							218.003					-178.809	67.3899		-43.9544	-79.839			109.713	-439.803	267.24	-30.3352	45.2466	3.51576			89.3887	192.307
							134.372					340.096	-156.361		0.69581	7.3192			48.8215	369.339	222.957	105.897	184.297	42.8649			-7.49476	11.6976
							135.799					48.9161	72.0895		56.9603	-41.3943			144.563	375.02	232.032	75.9466	-77.4851	-43.1949			77.7872	259.376
							-20.0384					77.5914	19.6552		31.7522	-26.9111			-41.658	42.5201	159.041	23.0044	-173.073	12.9813			89.2341	121.374
							-157.379					11.2052	113.18		77.796	31.4105			-38.601	20.1979	51.6579	183.211	-230.507	214.976			-98.7992	108.844
							-328.294					24.5788	116.191		65.7872	-113.921			161.982	27.7103	41.9878	36.3062	1.90866	224.902			153.21	12.9112
							-195.601					421.496	192.411		79.2229	-0.490893			93.2113	8.74858	31.6841	50.1405	-275.65	191.179			-31.7433	-5.17955
							-279.825					-347.5	192.457		84.5085	14.333			256.164	25.4209	81.1227	-129.026	-14.1918	107.27			-112.902	261.68
							-201.19					18.6976	25.2002		90.5057	93.8406			60.7081	-19.8461	73.7841	-160.437	-360.894	53.631			-213.943	4.79
							-175.238					396.874	99.3673		161.197	171.97			-367.727	-2.29332	71.5077	-393.91	422.632	-90.8234			1.12222	-60.5785
							-149.403					58.5565	168.376		72.6179	-32.0361			156.76	22.151	47.7078	-66.1514	51.0849	94.6513			15.4261	18.1466
							-115.005					-84.8959	127.517		240.427	21.4269			-45.1674	110.109	21.4646	134.433	-306.612	-18.1072			117.745	-238.877
							-107.345					-378.572	182.106		104.368	93.0082			16.2878	-11.2901	10.0962	10.7384	-16.7613	-116.394			17.6557	-233.04
							-213.908					-267.228	126.02		264.775	215.06			211.312	41.1068	32.5864	21.6522	-331.724	-355.038			276.877	-210.914
							-89.0391					72.7562	147.519		150.689	-60.0002			154.826	121.061	66.7298	69.38	103.8	41.0318			11.0281	145.499
							-69.0215					-163.235	141.781		137.132	13.7544			13.9713	121.953	36.9845	64.2258	278.339	-17.7378			63.573	110.162
							-242.357					86.6073	97.499		72.0735	97.0867			-11.4654	202.302	44.5805	31.9165	50.4118	81.3846			30.1102	139.272
							-285.46					7.47691	107.044		113.504	-83.7971			-13.273	145.211	33.5241	42.2651	-67.8302	47.4608			53.2848	-48.7577
							-209.83					-369.57	115.194		40.2953	-59.3986			90.7072	126.719	-6.72717	98.0122	93.2108	125.665			79.232	-102.646
							130.914					49.6896	128.565		-122.999	42.1244			47.4038	59.1544	27.4739	75.8179	6.66491	29.1465			85.6561	267.231
							115.418					109.191	159.572		68.353	-221.277			104.695	67.4976	104.639	118.445	-139.785	66.643			132.545	-75.9631
							125.013					84.7363	83.2582		49.5408	377.19			186.772	67.9743	78.5494	51.5907	-370.133	98.1398			53.5243	-208.783
							-157.351					74.642	235.249		188.287	422.577			158.308	-12.2859	234.06	77.6684	164.984	100.324			60.6567	-238.64
							298.716					-358.991	117.315		208.274	-184.801			200.127	140.073	87.2895	113.745	299.79	137.963			44.6997	102.505
							216.146					119.913	109.865		172.617	467.313			227.598	87.7199	99.3489	24.6887	180.829	139.555			22.2344	-177.717
							-86.5595					-304.224	115.351		77.8103	-77.1731			173.45	34.8862	-164.646	27.3417	139.038	108.861			-34.3166	-148.284
							142.266					-271.695	38.7363		90.798	105.86			74.5776	18.1247	-447.263	54.2617	39.2336	121.652			256.79	341.899
							81.4159					287.081	126.518		57.4383	179.098			119.37	-90.2691	243.877	103.648	37.6791	174.894			3.92809	238.402
							-127.144					114.712	85.0232		115.001	-168.212			98.6529	-56.879	356.094	54.4258	5.11297	196.974			-161.064	136.051
							-6.31812					56.6734	83.3496		16.3989	-80.9212			41.7946	-91.3966	248.954	-82.7815	73.7646	241.587			326.667	76.1919
							133.172					53.2263	37.1719		98.6528	83.2866			46.9677	-326.489	72.701	-35.8406	85.5584	158.638			166.712	100.479
							46.8612					0.894518	471.111		66.614	62.7355			-17.1918	241.063	15.8215	66.8737	70.4083	78.082			89.4845	37.93
							50.3625					83.0227	167.072		42.6533	28.4886			-22.4249	211.961	-2.1136	74.8573	145.903	108.131			40.5228	16.6011
							68.5916					-125.464	433.255		245.674	-54.3691			-273.505	-98.5981	-30.1457	49.8997	181.775	-347.25			-24.0783	-21.8801
							-82.4644					-80.4683	146.784		168.961	46.1793			397.119	242.4	29.6398	133.895	29.1248	-88.5414			33.725	-74.8959
							24.774					-33.2265	200.614		54.2525	-26.4775			197.147	204.409	49.6087	-14.4061	-11.0221	-89.7602			-242.907	-119.904
							137.593					-13.2981	103.768		149.244	-84.0212			-221.379	161.758	44.3507	17.4657	-64.1267	18.3765			23.8045	43.3392
							-44.3426					-30.967	142.813		150.119	-76.7383			264.592	159.184	-12.3255	124.826	4.7214	-74.4184			173.486	-28.8527
							210.222					-31.3272	303.24		90.5152	166.85			166.129	191.069	-33.47	51.914	98.8449	-137.126			240.858	156.536
							54.0807					27.222	257.524		60.8541	238.448			101.915	243.436	100.225	46.1241	15.2605	-154.247			311.638	279.644
							-49.0643					25.843	160.741		82.7288	200.152			132.19	289.948	83.6472	57.9462	245.326	273.812			232.766	97.9623
							-62.5352					-15.4577	248.904		184.456	134.339			-13.0492	-6.87547	43.0827	15.7254	172.267	-301.28			184.103	78.3705
							219.45					-3.46972	179.227		38.1676	58.846			11.7285	345.756	94.5862	324.832	239.27	-55.7862			74.8136	37.0157
							-112.823					371.299	327.345		135.75	-355.043			53.7934	245.264	18.4291	95.9432	41.2097	-33.3616			126.328	-27.2676
							177.721					309.786	161.66		82.4259	482.328			-39.6119	238.077	38.8213	193.217	-19.1751	-114.261			77.1956	-83.7074
							381.483					194.079	141.173		101.43	83.0847			49.6481	250.83	-17.2126	153.231	-11.4723	-172.725			-2.63022	-68.499
							-185.985					-350.191	93.5671		147.043	114.554			67.2955	185.447	26.8752	189.538	-154.236	-81.133			-34.4151	-62.2468
							-285.807					32.6385	126.212		159.727	141.278			116.097	200.433	27.3358	17.3559	-139.858	-76.8008			-40.255	-80.5308
							-123.874					217.062	22.2142		109.442	110.672			52.3486	151.165	75.9595	-18.3852	42.3059	-331.508			-73.4679	-89.7622
							-117.594					-101.886	15.3659		121.911	-338.902			108.392	-42.1367	89.1281	-224.99	1.51631	-200.508			-103.482	-91.319
							-259.987					-17.6107	136.57		89.638	-145.462			189.522	-33.427	65.119	177.015	1.68578	92.5786			-232.514	-52.6785
							-123.007					79.4796	183.148		75.0439	-33.4265			139.405	25.3046	47.2838	45.4451	75.9137	114.581			-273.256	-80.9306
							-245.438					4.98222	157.587		119.787	91.1066			152.859	238.868	57.7426	-128.122	156.133	76.2418			-52.2649	-78.6862
							-341.76					89.6537	82.2004		86.5908	13.9886			76.9651	195.985	-20.6201	1.52357	139.59	135.018			37.8883	-86.5523
							-230.981					-39.2495	186.522		118.534	61.9142			135.159	328.788	-226.056	67.1792	13.1201	5.38657			8.3989	-140.151
							247.746					381.077	130.392		251.29	-4.65475			83.2866	-159.463	-330.08	5.52172	44.8845	64.4816			-66.0838	-183.835
							-52.5682					-258.652	144.678		144.488	24.8096			298.3	-163.164	113.669	-108.771	15.6285	213.436			-83.299	-194.343
							-395.557					201.034	276.078		108.515	47.2118			453.792	-166.808	309.181	-99.2061	-40.8158	203.363			-254.027	195.762
							-34.3803					241.99	243.08		102.965	12.7702			437.36	96.9343	297.851	4.9395	19.7821	147.854			-235.741	-84.0289
							-162.352					515.112	-17.9132		154.514	19.4201			190.123	169.265	308.456	23.1311	29.9113	181.305			-12.4227	-83.0704
							-66.9491					145.698	186.56		94.546	148.964			232.604	156.141	101.061	114.526	-8.6686	186.836			-42.2012	-26.5526
							-181.35					184.659	197.111		93.2395	-100.896			61.0499	184.504	55.8491	42.8662	109.462	103.801			-177.22	-39.6211
							29.3617					400.431	107.738		157.564	-101.807			252.391	-148.103	-108.794	-26.776	130.883	123.887			-111.279	186.775
							-57.0199					-178.773	209.05		139.511	-254.143			44.4645	-223.482	213.82	-85.1453	93.8195	215.771			-97.9796	-285.397
							-50.5503					-83.9338	84.0098		207.253	-41.3381			-352.807	10.1252	264.779	-26.8324	29.1313	260.005			41.7257	341.509
							-41.4762					-424.629	119.034		164.485	-239.747			140.227	116.328	228.014	18.4337	-219.714	196.406			-72.1482	103.243
							53.7045					65.8604	122.52		120.974	159.779			73.2504	111.901	129.583	46.3641	-457.895	249.789			-97.7736	-208.458
							66.8594					5.77879	189.561		50.1644	264.777			34.9935	-41.7187	120.372	39.9985	-364.494	192.784			-223.352	182.254
							5.618					35.7439	201.526		152.564	135.084			101.725	388.791	33.4918	47.153	140.063	120.395			-130.926	-75.5315
							28.696					80.4985	172.034		140.258	64.4592			150.243	-22.794	-46.9292	-19.1657	-116.216	231.332			-165.411	-307.848
							-31.5622					82.5541	9.24476		191.642	83.0993			150.854	-135.86	-39.0222	74.3839	-239.177	302.025			-14.112	-400.707
							62.2897					40.9487	128.176		75.9567	130.586			-95.0268	0.100913	-198.272	27.6079	-336.112	327.948			12.6978	43.1436
							39.9449					25.4308	31.1366		-27.9676	173.61			207.269	84.8915	-332.382	36.5205	75.6124	284.516			5.95155	141.598
							494.124					194.137	96.1876		56.6583	262.67			-72.3938	-21.2763	-340.275	30.763	215.552	271.853			8.50105	-357.076
							-187.5					29.7601	-57.3482		52.6577	155.234			-26.3797	18.9197	239.983	-14.3059	-13.278	337.312			20.1623	-128.169
							112.342					197.697	92.9829		43.081	135.415			-166.208	65.9371	10.0711	30.8293	37.2658	184.24			-77.5464	-70.861
							58.094					154.635	-24.3891		51.649	-16.5186			-78.8575	6.8841	-301.812	39.9734	52.8959	-411.455			-69.2353	135.687
							-252.461					103.443	35.4871		-33.6146	-94.3708			-263.11	-48.3634	100.44	64.7177	51.7263	174.044			34.2356	43.1623
							-402.359					179.374	-4.49734		107.756	347.609			-97.0527	14.6082	290.781	39.289	59.5204	211.153			106.995	-7.4721
							-334.644					91.5663	-103.722		3.07339	457.257			-129.762	-0.885962	-2.62218	61.2708	61.0459	87.4535			67.7213	-56.9313
							-61.0244					254.295	-147.09		77.1158	352.697			133.866	-34.4868	-175.005	30.8367	79.8047	-35.441			52.4736	-193.409
							-270.285					389.326	-496.016		93.3834	235.457			-34.4453	57.3374	-313.039	23.2786	-2.38357	-8.95504			57.1264	-220.753
							-56.1362					10.2973	-347.252		82.4297	-273.725			-106.165	60.7545	298.927	-117.683	-170.673	48.8821			20.8031	-176.821
							-81.6178					-57.9527	-28.6259		-10.5755	-311.632			-122.117	40.6802	122.044	-29.4059	-267.741	116.225			-8.88578	231.159
							-108.319					46.5255	405.767		-2.70781	-233.135			-204.1	84.3698	12.1693	55.3185	-340.751	-32.6141			-38.245	310.816
							-433.46					127.768	143.921		254.298	-208.227			-113.336	13.7141	29.2731	29.6754	-70.6216	26.5968			-81.4433	1.14417
							114.826					49.7285	66.8216		477.77	218.139			-74.2878	3.3285	62.736	189.533	-11.4981	71.4885			-58.1591	83.7242
							-221.566					33.2796	126.532		11.386	228.648			-124.713	31.8505	133.824	-1.0045	-125.056	42.4432			-123.029	10.4255
							-77.1622					82.0597	-75.8877		-59.2627	213.761			-144.194	-174.13	162.665	-112.901	136.448	39.1019			-118.197	-56.8824
							-39.6677					25.9689	-392.196		162.782	177.631			-412.392	-199.348	221.785	63.6445	-28.1261	-9.13992			-126.974	207.723
							-67.7588					26.1769	23.7442		459.014	99.0846			-156.724	-65.5098	172.348	63.5896	26.2184	-265.013			-245.987	57.2911
							-178.77					-93.2348	17.5633		275.817	166.14			436.858	-167.397	158.557	66.9731	-83.4192	-81.0767			-229.665	-142.291
							-120.756					-182.879	-70.4916		444.949	61.2096			-1.75716	57.3158	101.343	208.275	-225.837	-151.348			-277.134	-296.245
							423.297					-279.884	216.296		332.288	144.765			-111.394	283.566	189.332	106.433	-119.562	16.4084			-336.321	-125.261
							-495.337					56.5402	32.7279		312.352	163.993			13.3628	136.516	90.9536	-192.348	112.7	385.643			-365.311	175.93
							218.668					12.9679	136.774		234.665	225.785			46.9455	-156.177	149.401	135.167	265.51	24.8203			-461.041	101.376
							119.876					44.8413	95.3765		278.644	198.891			33.6037	-309.784	104.342	212.052	155.522	109.151			211.301	-105.584
							-8.15118					-76.4384	138.953		58.5442	174.07			186.592	38.1405	-113.656	170.852	174.095	137.437			-317.047	114.726
							-110.385					172.036	70.29		-140.474	194.779			408.343	99.4279	-346.219	179.34	143.111	251.47			222.955	-45.2959
							-320.172					-461.944	-53.3527		6.84223	-7.76598			351.249	129.34	303.298	312.553	78.8971	259.759			103.002	297.516
							-151.429					51.4883	108.687		294.255	208.347			68.4168	75.5119	32.8982	20.9769	205.443	-5.05197			168.011	115.754
							-5.87011					83.3792	155.202		314.208	120.799			140.154	151.787	62.0299	98.3055	126.956	-68.6988			8.61031	-38.2008
							-79.5499					-64.8294	143.955		191.963	114.488			166.416	94.2499	50.6517	101.557	46.0022	-332.643			265.87	-117.4
							-5.26295					59.5751	89.275		-310.164	-162.883			199.401	105.499	57.8311	260.287	156.681	265.991			288.524	-357.491
							-184.42					-58.6337	127.23		78.3457	-17.8645			144.86	24.7382	83.627	85.063	-134.985	-472.734			-76.4304	-115.253
							-190.855					-166.825	-33.5641		4.07771	97.107			221.438	-13.7342	415.559	5.85736	76.0269	357.958			-446.756	-141.403
							-67.4016					-126.093	-2.92144		57.1567	-11.211			180.379	115.763	290.488	-2.02876	68.8351	27.6977			-192.092	-498.385
							-205.298					400.528	56.5809		-88.6291	-25.3329			244.263	-29.2243	81.8269	87.9694	88.8273	83.4286			-54.2583	-36.188
							-243.232					76.5435	139.604		-35.5558	-88.1513			305.401	-95.4404	46.1222	91.66	85.7088	9.39325			-125.987	322.485
							-72.5542					32.1223	63.8839		104.466	-132.523			245.135	54.3545	24.9942	50.1764	146.72	39.8609			-110.376	139.387
							-128.007					-14.2068	133.221		-271.166	-254.017			258.749	39.8727	95.2598	204.516	11.7544	97.0897			143.944	15.0814
							9.78718					144.175	170.504		-449.403	-237.95			-136.724	118.305	130.108	41.8281	36.4718	240.457			118.729	-120.691
							-71.3364					-65.3013	200.896		255.897	-335.272			-153.593	10.6743	6.01996	-17.3323	-35.8097	151.179			-273.709	-71.4972
							-176.473					-253.652	145.258		-87.2879	39.0014			-30.1259	-82.3642	-55.9034	-11.8552	-19.0721	165.87			-335.927	-190.322
							52.3317					340.47	135.066		23.7919	77.0275			245.712	-212.787	31.5252	-17.9947	-10.1207	18.7773			-167.433	-24.1321
							383.284					351.738	226.219		-146.835	-36.6859			155.801	-205.383	48.4357	25.187	-229.569	101.399			-431.556	-72.5117
							-236.61					-277.738	161.467		146.946	54.8479			-2.42199	333.683	25.2698	110.62	-33.4343	179.499			-402.593	313.448
							-353.326					249.756	84.048		39.3776	-37.6943			-146.029	96.8099	52.6886	57.3922	457.979	98.4121			-313.262	-18.5248
							-16.5347					379.86	10.7357		-87.6909	-82.841			-118.575	40.0797	83.4464	49.4751	-388.36	-395.928			-244.942	-150.556
							-1.99009					104.839	125.857		-90.0454	190.205			79.2542	140.866	95.0848	57.6649	-374.286	-7.57187			-353.999	-149.191
							-18.2862					233.679	92.0642		-122.078	218.733			-95.0705	194.884	250.798	102.351	247.493	-47.2942			-38.4478	99.5431
							49.8508					307.374	-60.2075		-32.7303	194.082			198.193	322.578	217.809	131.444	-271.512	-25.6887			-425.957	-381.193
							-19.5358					294.059	-34.3612		-143.267	195.906			-68.7299	248.016	-13.4991	135.233	-121.13	-64.724			-306.441	-75.2035
							-67.0208					427.022	-157.131		256.215	90.1864			-374.884	-81.7107	-58.0733	159.879	-52.0164	27.7622			295.745	28.7689
							432.068					432.835	119.363		311.306	-64.7887			-352.367	-17.2204	-466.004	58.3951	-29.4879	-7.88953			360.881	25.2659
							-216.972					321.777	23.372		108.627	-39.7675			295.38	14.8844	98.5697	229.2	24.857	119.43			23.9723	-106.198
							-201.18					151.634	101.72		123.795	56.3793			-63.5237	-281.086	14.4969	196.38	-28.949	132.761			-6.98925	-249.118
							-235.851					-48.6098	46.3519		32.2114	55.6401			294.629	248.643	-64.5585	124.446	24.04	123.844			79.0042	-12.2072
							-200.366					-175.037	-36.3255		141.083	98.6107			-117.807	-407.546	21.405	208.511	68.2519	85.0161			-24.4467	32.432
							31.0088					69.8418	149.992		120.185	46.1678			-168.905	-14.5053	129.01	248.703	177.441	-34.0294			-166.7	-145.264
							-503.019					-31.7547	-21.8135		69.5671	-8.53502			383.596	-25.2999	93.9401	138.305	107.578	107.302			1.52473	-238.356
							-309.994					222.89	-98.4981		71.8106	109.782			268.43	-110.216	66.8153	224.215	39.5329	247.775			-151.729	7.69857
							3.90934					237.718	-175.377		-75.5653	217.256			-367.504	-210.878	153.095	274.986	9.43913	-97.5219			-228.836	117.701
							181.565					-103.221	-136.204		-128.503	74.0403			101.246	37.6164	-158.479	236.556	74.2434	85.4256			-193.563	82.9881
							-199.167					-139.96	-172.653		-153.113	42.4331			83.1835	295.075	211.253	253.474	95.6212	-84.2225			-183.554	88.2945
							-269.733					-88.535	310.714		101.498	-73.2173			203.857	13.5548	225.403	228.612	29.763	26.6387			-195.297	47.8287
							-13.945					4.00161	-25.9312		-48.392	37.2297			309.971	-427.757	226.469	195.83	80.8235	80.0256			54.6288	36.7922
							-204.846					-250.072	-124.052		-129.556	89.1032			388.196	-73.4484	228.638	191.052	-329.483	-338.476			397.28	120.561
							-329.834					216.302	-23.6322		65.9552	130.103			123.276	3.52812	54.0172	215.773	150.892	-423.279			103.358	-211.809
							-474.697					15.6194	-22.4622		69.3451	207.19			96.4737	-35.0423	76.7251	249.699	59.5631	75.1101			-181.821	17.158
							-46.4523					39.7468	31.1256		54.3313	89.2677			-14.4619	-98.784	210.608	165.905	-111.984	-224.251			414.969	-154.144
							-133.875					278.276	-20.7361		51.2357	15.224			-173.975	-11.3137	148.559	150.301	4.65407	-405.571			356.853	-3.75666
							-499.99					-175.836	16.4367		-7.42541	-96.8715			-167.207	-4.1291	189.671	-199.966	188.793	-337.757			-292.749	264.517
							230.173					-132.318	17.8783		8.13108	-40.5844			380.18	24.7994	215.387	204.742	57.0421	-448.673			113.815	-172.502
							-42.6425					-56.116	-71.7592		8.07177	19.2712			-5.57609	58.6004	218.498	142.256	266.582	-6.22425			-253.575	-33.1225
							300.341					-346.826	-1.34501		18.478	-7.89755			-235.256	44.74	164.024	192.286	289.79	77.5473			406.957	-186.186
							112.211					136.414	131.647		18.8347	-34.4494			255.4	-11.4818	164.132	327.955	342.719	138.604			215.102	-11.8187
							-237.084					408.153	-23.1128		5.20981	-94.1009			-132.49	40.5252	104.045	299.747	308.479	105.527			-199.813	-178.816
							410.436					256.412			37.6514	-51.7894			497.99	23.1479	11.968	445.575	360.902	-114.687			-194.089	371.561
							413.32					-180.698			79.4101	-21.5071			-41.869	9.68357	-151.923	316.804	234.435	-227.648			-72.9593	256.411
							361.943					-105.181			83.0523	-9.16119			-335.458	8.02367	26.9713	300.091	14.2867	-22.5355			81.7135	208.403
							-152.355					-482.553			99.4162	34.2524			-394.468	55.8329	19.8868	196.81	364.917	147.161			159.323	73.4817
							-189.669					-273.13			31.7712	32.1433			145.301	65.7833	61.6839	189.004	-272.621	105.827			101.828	118.635
							-1.56358					158.384			50.784	139.417			-45.5144	53.2453	106.268	181.801	295.563	91.9589			81.0359	-263.386
							-33.061					351.207			75.0897	51.267			-173.601	55.0476	62.1118	133.469	268.452	124.496			75.8186	36.3096
							103.217					-11.6505			49.6548	136.6			321.934	54.9574	26.4755	135.99	-51.6185	-89.5151			36.8097	-383.775
							-191.408					76.5847			56.0578	100.041			-8.46155	24.9812	56.9295	-214.029	128.515	-73.8724			-93.7747	277.576
							-210.869					73.9461			87.864	100.116			64.2452	15.2651	77.5787	94.3332	332.403	303.942			454.047	27.1246
							-246.847					124.446			43.5575	43.469			51.0074	-37.6778	34.9585	117.306	380.32	138.214			63.1984	180.213
							75.2587					21.997			-6.46907	24.6637			80.116	-36.8143	50.7795	80.4988	150.905	-84.2726			277.297	8.53402
							-90.1832					126.817			23.3461	14.0436			-2.25604	-29.668	88.6608	78.7519	157.603	-156.99			124.531	-36.4535
							-112.446					-60.7751			54.7496	-138.835			13.172	25.4146	-20.459	96.3882	-125.862	-157.395			38.8926	-159.136
							-269.108					241.852			29.5828	194.983			144.547	-81.3329	13.5779	131.726	73.5455	215.732			-45.5525	-214.2
							-160.36					69.1047			69.153	211.862			-25.1882	17.751	-51.3531	179.521	-78.1432	202.651			-14.668	-233.093
							23.3744					290.213			31.5368	215.204			-80.2061	81.8703	45.3228	187.668	256.803	114.729			221.202	-254.466
							-23.4831					-388.96			190.982	125.176			-103.856	65.583	24.4981	158.961	208.449	103.389			191.205	-173.082
							-388.725					-243.706			369.13	71.1233			-32.4259	87.6232	56.0275	193.449	107.725	95.133			-31.8304	-263.34
							-339.11					-136.269			313.445	-63.4667			364.998	67.6108	92.6678	242.977	460.889	128.929			-118.516	14.0665
							176.99					-416.148			154.05	-136.95			20.8844	109.434	76.7758	268.084	152.666	126.985			-4.37859	-228.248
							-269.582					137.415			209.679	-76.1532			-30.562	112.915	-35.1073	363.022	199.739	-154.621			-166.233	-137.257
							74.7184					275.352			168.449	-137.384			-181.981	117.86	37.4555	-107.931	168.28	-150.766			-83.0556	-378.642
							14.4689					458.725			81.6211	21.2603			52.9383	53.3101	38.9387	-237.033	65.4574	234.189			-57.1389	186.877
							-14.0059					359.887			-16.1114	-98.2399			-124.218	58.5686	38.8973	444.781	259.356	74.579			-41.6963	-0.787198
							99.7365					326.354			70.1395	19.4547			-159.037	60.7524	121.404	377.251	213.551	-189.241			-1.78507	97.9398
							-111.055					288.369			-73.2737	67.2564			30.6658	20.1717	222.062	460.858	142.413	-35.854			-0.196556	56.3595
							-62.1823					175.253			77.1711	-371.679			-101.212	-11.4305	18.6071	393.104	424.463	-80.9606			54.6293	-171.536
							10.9807					189.475			99.9553	-510.587			-248.998	16.0014	23.802	434.061	260.146	-51.0768			-106.924	159.422
							-359.66					410.972			124.693	437.445			-285.353	51.0687	30.98	416.76	300.472	-255.816			-103.986	215.28
							141.51					17.676			63.2907	-49.2674			276.346	49.6019	5.80421	346.354	171.393	-128.854			36.4332	-4.5241
							134.872					-2.4215			52.3158	45.9791			-81.5603	38.3878	43.3796	344.312	328.259	3.14257			64.9404	286.204
							-359.935					55.5719			57.7124	97.5717			-466.593	-28.5639	38.5819	346.21	179.239	-85.4147			40.8503	240.276
							-497.617					33.888			-24.2243	122.945			295.936	0.13032	-36.9452	345.623	263.259	-111.765			23.9056	300.168
							-48.0934					-89.7607			-98.0293	-147.542			-158.338	12.2594	30.1335	128.063	266.679	-26.6277			-83.8362	211.81
							-86.6328					-316.631			-132.944	-11.8576			-121.097	26.9437	10.4575	82.1526	100.835	-45.0026			-26.799	17.6519
							5.53344					88.7613			-174.828	-31.0457			-223.675	96.6839	30.4955	50.2757	243.976	-107.558			-52.9632	-112.232
							-71.6235					61.7895			-160.343	-35.5701			-4.31147	82.0627	-14.9713	378.8	344.41	113.205			23.4368	-215.853
							-46.7032					124.401			39.2762	24.1			-128.666	-27.7105	36.9318	-150.349	232.879	205.705			-65.6049	181.834
							-114.124					159.495			1.72261	-36.3441			-206.966	41.9607	15.0147	-209.423	314.265	103.714			11.8547	63.7668
							-170.478					-199.288			50.4371	107.416			310.966	-49.1031	-42.4532	311.679	383.234	114.61			-24.3367	-78.9012
							-100.201					338.618			-43.9415	-3.23781			285.128	-14.0754	118.498	-187.13	332.04	166.684			-12.9925	-98.0105
							-177.781					-104.242			-1.52856	-50.2191			69.7159	40.9057	75.2446	6.1962	-150.804	170.762			274.286	-125.367
							-81.7013					-129.998			86.8311	18.4017			31.9691	45.1892	39.3712	102.008	-20.2338	191.78			17.3049	-193.173
							132.064					-34.1496			13.2323	-69.3869			172.195	100.76	383.508	-211.633	-111.676	145.731			-240.499	-175.729
							237.2					137.491			95.193	12.8412			122.586	102.216	221.769	38.7889	-240.548	30.6944			-48.1739	110.384
							130.601					-122.767			26.9678	-1.91375			34.4323	0.0800623	50.3576	63.4752	201.853	-33.4944			-89.8134	87.9837
							-229.159					-184.537			193.473	46.8477			126.899	66.3528	-29.0766	-48.8482	19.1488	-195.591			-235.461	-32.9753
							-197.294					-273.908			-409.325	6.42844			344.032	15.3054	-78.0518	-37.5932	150.255	-6.73743			-61.1648	-83.0889
							-365.781					-1.68088				264.153			231.159	-21.4564	-62.1997	82.601	101.598	54.8983			-26.0013	-103.952
							399.362					-104.418				93.7505			144.517	-18.6662	-96.6493	336.232	16.3772	5.42801			41.4793	-223.992
							138.39					142.284				105.385			-4.57562	-46.1759	-198.474	418.582	92.4047	52.0805			17.4035	-452.036
							41.8075					182.32				2.26103			-287.727	31.7482	-160.295	358.171	324.059	25.0564			60.358	460.942
							-318.826					93.4284				236.197			-210.332	163.147	-349.969	319.282	-516.7	59.2133			28.9965	383.251
							-204.439					80.2025				134.028			299.577	323.162	117.102	196.815	224.653	43.666			32.2463	217.453
							-142.892					103.661				119.192			143.337	286.34	52.3336	257.899	204.951	-27.2149			20.1833	276.086
							192.73					-217.784				108.375			-39.6813	-94.0459	-303.2	216.594	304.682	-10.6511			22.2249	154.927
							125.281					-207.014				145.051			-298.823	147.125	-56.9071	165.165	-321.536	17.4319			147.069	102.06
							-117.637					-105.22				7.15859			505.384	70.3591	-6.17919	359.852	-100.225	0.517892			58.9573	15.5898
							-51.3622					128.748				137.63			272.085	47.4178	-44.5195	138.996	-171.872	-30.5633			-21.5759	-142.252
							-283.723					227.902				288.636			194.428	33.4192	119.58	-59.8761	-180.895	-42.2642			-412.931	26.5823
							-8.58421					-230.226				-35.6325			-194.444	251.988	50.4428	-93.4831	-99.2353	21.8722			340.307	386.282
							-53.3359					-162.465				75.7511			-51.4716	274.301	-203.865	319.14	-20.4713	378.319			-10.9293	264.236
							-87.235					64.5772				68.8669			-266.84	143.218	-247.622	23.845	82.2375	262.639			-46.5666	22.7776
							-107.091					-42.69				295.409			-126.289	143.533	-189.354	-6.46643	16.9572	165.142			204.256	-226.099
							132.399					12.3133				173.474			-177.175	24.7086	-330.911	17.8973	62.0258	110.611			109.932	-401.492
							-284.048					-92.4379				303.981			-205.229	23.4618	-28.1563	84.8855	62.6791	-29.8958			507.373	-67.2199
							-159.353					20.605				204.547			6.68168	17.3072	-23.615	89.5695	123.367	22.4052			421.078	-122.994
							-83.5147					387.475				116.284			-81.6022	-10.0494	-57.7853	49.855	132.648	0.682931			228.431	-127.175
							-101.482					285.426				230.934			65.4912	20.0671	-17.4599	89.6538	113.897	-25.5014			76.7617	-253.544
							-169.811					361.776				87.4201			307.558	36.9124	194.34	67.7759	19.3097	165.983			-170.924	-119.897
							-4.99073					346.209				-64.1341			274.433	187.171	317.477	87.9057	28.6453	189.519			-296.625	-229.105
							195.086					73.4136				338.218			71.654	-0.465575	93.6676	103.777	-36.1612	307.499			-434.76	-58.2561
							0.29036					217.044				187.71			165.874	92.6771	-356.727	135.402	107.678	197.175			325.93	290.795
							-72.4568					115.203				316.09			105.276	29.3843	62.5081	129.023	47.2082	41.7181			-98.7432	132.913
							-202.113					125.765				243.358			57.1777	55.4322	220.899	103.809	82.046	-66.2777			-90.5718	-11.4113
							-90.6886					140.412				236.202			145.418	42.3623	-50.5087	82.1892	53.0684	12.5382			-220.456	-171.493
							-183.026					120.487				142.5			-98.5226	51.9282	146.364	65.0261	-377.453	181.428			-33.1524	173.504
							-257.147					163.197				158.076			-38.4942	50.6485	37.0412	73.8135	-79.8898	210.469			-56.6574	-110.703
							-374.857					205.347				47.8719			112.553	24.1736	6.49998	62.8789	302.688	7.46169			13.3875	73.7857
							-51.8014					282.599				50.8971			90.3299	38.9464	-119.618	62.8482	274.85	-2.96466			-191.929	-78.3842
							-98.9829					31.6918				-72.8763			71.5168	68.6213	-80.7169	83.4368	399.369	-19.1765			-215.143	-83.6139
							-122.141					6.42916				61.2175			130.335	88.9049	181.544	45.7485	-67.6643	-317.155			-201.548	-155.757
							307.368					-260.087				-20.5403			107.723	140.906	-55.9574	37.8466	-30.9695	-105.04			20.3545	-194.764
							237.084					-195.282				-202.734			-379.401	57.0039	368.29	45.3969	-81.2716	158.488			-384.833	-339.722
							17.9404					1.61272				-22.8419			-46.1899	90.5566	147.44	46.0308	-155.733	402.898			-18.8522	-16.1116
							-336.891					27.8148				-178.191			216.88	53.6367	25.38	32.0483	-5.80743	-40.7094			69.4357	-205.04
							-2.89095					-23.1124				-128.203			49.1413	73.5899	-208.02	-13.0999	-85.6441	160.935			72.3258	17.4461
							0.455594					83.6702				3.30734			79.8999	39.3699	-390.85	-12.1689	-168.217	177.714			19.7043	-100.642
							-104.706					373.496				239.534			33.6197	115.794	-8.02041	-32.1086	-335.776	251.333			-103.981	451.168
							-176.526					348.79				239.149			37.0958	53.1528	32.491	46.5441	259.084	-32.2137			-150.92	407.728
							99.5696					4.39136				191.353			-106.796	167.448	39.6474	18.4403	-79.2401	51.0472			409.003	302.604
							84.8752					-149.958				143.035			144.799	16.7255	-40.5388	59.8579	203.049	276.181			482.966	105.458
							-41.464					389.253				216.269			80.8955	-94.6115	-28.5814	84.6289	-199.195	141.839			-155.934	43.2425
							-53.4556					-311.475				-28.2266			153.888	86.5907	-219.472	100.6	188.547	140.714			-302.401	-47.7276
							-58.6794					-318.07				35.4631			75.911	71.183	85.4917	108.745	122.823	-0.0275477			233.225	-31.3035
							52.1622					-177.609				-156.749			52.9426	43.9492	83.338	73.7834	42.969	-314.126			132.168	22.5239
							8.44278					-395.197				172.128			-41.898	115.339	48.711	71.8984	85.6361	42.0964			71.9707	-82.4305
							-71.1362					222.934				-15.5354			294.693	215.395	-40.0747	136.469	264.278	83.3965			146.3	13.8033
							-29.5602					-134.333				217.426			69.156	53.0096	125.329	94.1311	288.951	-17.7096			158.778	145.017
							-69.7446					-2.92442				-82.4024			-348.819	81.8648	-450.614	36.0772	-112.624	-191.61			108.719	27.3589
							-280.267					341.644				-395.882			2.40603	-20.1681	-344.134	49.3974	217.413	119.348			38.6916	20.8561
							185.272					290.8				306.651			-348.098	170.98	-270.623	67.6262	187.904	51.9458			18.4299	-190.129
							-363.961					267.649				55.2355			174.357	338.352	83.8457	4.94652	247.261	162.015			85.7689	-70.4825
							-333.111					279.843				20.0387			95.0349	272.783	132.272	-62.7012	137.172	181.379			-41.1019	-194.264
							77.5546					49.8021				-87.5448			123.347	59.2575	86.3229	-9.45386	409.153	495.605			-30.0501	290.524
							176.577					-227.688				-74.8516			261.585	-54.2353	143.067	-2.526	196.812	231.066			-419.541	-83.9003
							21.5535					-64.7107				-368.91			96.3721	-20.4984	72.3146	60.3715	220.565	246.553			-329.782	-252.372
												-153.287				31.992			80.9619	-26.3423	112.83	57.4442	60.2186	115.948			-227.469	-257.75
												242.887				73.0098			96.7591	-32.2032	-147.101	131.782	85.3085	173.761			-238.374	-308.735
												84.7949				-14.8159			70.1279	-25.2203	-157.111	28.6882	-107.073	76.9518			-367.511	-264.006
												-22.7013				-187.233			210.87	353.598	340.007	-1.01144	-61.4513	97.7673			107.722	-345.874
												-254.053				4.05762			150.024	-86.3449	229.333	-11.9595	-160.721	102.899			-474.356	343.978
												-162.43				46.0368			256.565	-110.73	295.814	7.52328	-267.028	-32.7756			422.131	315.134
												224.839				-102.978			61.8363	-4.2754	111.679	148.733	118.499	-118.872			-110.489	-378.888
												-278.159				-131.031			112.907	-12.6671	203.58	138.302	65.7955	-391.895			-95.9551	214.806
												-67.6292				-36.7097			-21.8758	-42.6193	256.543	96.4741	98.6923	455.094			-42.8645	-23.9265
												82.4007				-94.3513			-80.7668	3.05186	324.745	50.9458	-70.3451	308.519			-39.3749	-187.726
												-30.0126				67.0375			22.0336	-51.9314	-8.72236	-50.5748	-356.151	238.898			-172.485	-116.547
												107.926				31.132			158.529	-8.53564	33.6508	-92.3351	145.772	-149.568			5.31353	-253.091
												64.3464				58.6014			68.1426	17.094	38.7807	13.458	178.871	-195.643			43.3377	-407.821
												-8.99882				-11.0105			142.51	46.5388	-0.424749	78.3294	173.87	-242.546			72.4261	453.246
												-159.135				93.8043			107.691	46.0733	180.604	71.2364	471.096	187.199			-10.4385	241.762
												19.9943				86.2838			-23.8215	144.767	106.049	-17.3151	-47.5178	170.788			27.1467	92.2302
												283.542				31.1263			34.6414	133.8	162.293	95.1372	128.391	283.091			338.511	10.0763
												97.5364				47.8238			157.988	145.136	143.64	-23.1571	120.154	187.079			261.796	-289.41
												300.212				141.653			228.695	9.03898	170.947	17.0333	-15.0762	86.3338			165.534	-438.733
												127.986				102.201			22.4576	115.598	475.163	99.1759	261.582	-100.22			-355.621	458.596
												-104.822				-285.733			79.1102	145.648	-302.58	73.5571	130.144	-126.065			-24.1264	101.187
												100.988				93.2314			236.713	58.6475	80.9419	8.88606	77.237	233.289			-82.3157	145.506
												-258.926				-218.435			186.997	64.654	245.131	-34.3601	75.0745	98.5978			-14.506	239.842
												169.347				130.596			66.7612	35.6255	210.918	60.1679	83.4538	323.912			-82.1298	13.3833
												-74.8159				-3.89441			-290.036	41.2332	194.953	6.43894	118.462	49.2822			-41.7556	139.685
												-258.968				82.7162			352.006	79.0487	265.385	-45.3367	134.677	-137.83			181.628	-107.331
												-352.465				-354.146			-206.141	15.0935	180.934	35.2424	128.653	-230.49			211.084	-156.62
												-222.827				-148.494			-169.941	-116.283	60.4697	11.2185	122.779	167.271			137.146	198.085
												-125.48				258.728			173.908	-93.6537	-71.7661	10.6691	136.797	144.479			334.293	58.0338
												-109.061				24.095			123.211	102.564	-395.349	11.6944	102.533	169.244			163.351	-45.9062
												-213.452				92.0407			86.1433	59.7577	109.772	-0.789661	104.784	167.419			-171.164	2.36315
												-43.3804				137.21			145.066	59.7239	-171.119	7.49134	74.8988	89.7199			-91.857	110.488
												180.133				-317.953			163.154	125.539	85.4763	-3.04441	95.2911	36.3379			270.806	-56.4339
												-163.098				237.801			-194.812	117.351	135.86	48.8737	79.5651	76.99			148.92	-118.029
												73.9687				-254.668			334.106	154.773	227.452	99.932	279.996	110.013			-30.947	-190.945
												-104.519				-339.967			122.371	149.389	78.5256	124.638	371.394	50.0846			100.435	175.722
												-67.7915				88.147			-153.263	92.1045	-118.311	46.282	271.93	-116.389			-14.8037	-238.985
												-177.992				-108.315			-490.975	293.237	-43.9649	78.4809	36.8238	-243.715			50.4962	-218.554
												-74.6095				-178.848			93.4946	174	94.5421	-54.4717	-136.676	-223.749			-18.7701	-353.51
												-21.1073				19.2746			132.599	175.369	-15.3256	155.556	-245.135	-227.154			-25.8047	400.201
												106.733				10.0494			285.303	234.651	25.2544	138.757	156.116	-107.904			-9.19295	208.709
												-48.2404				278.477			199.421	123.514	73.5472	174.242	145.152	-258.312			17.1919	143.347
												-12.2321				69.6104			68.6349	-19.5243	70.7832	247.27	133.764	21.6033			-117.395	-217.217
												-104.285				110.611			252.41	35.5611	104.827	260.322	265.121	-57.8844			-148.661	-333.212
												305.546				172.229			176.469	-237.294	81.564	251.618	234.245	-90.258			-8.99169	227.034
												-130.08				206.33			-74.2678	45.8272	142.153	150.287	174.662	-83.7885			177.285	310.891
												-157.517				-102.524			243.869	45.5334	118.815	55.1581	-37.6809	-161.733			172.754	70.3557
												-280.947				242.199			107.756	26.2207	82.442	88.721	-95.5615	-240.915			113.441	61.5079
												-328.734				259.995			-41.9665	-92.9204	140.247	123.765	-94.6349	142.925			48.1421	63.6683
												-345.402				159.346			-89.0227	57.3096	-53.9076	67.2649	127.701	-107.811			-230.444	-158.254
												465.837				-218.733			78.5516	70.672	120.398	112.075	105.81	-58.6881			-418.99	-400.212
												448.787				482.417			104.9	18.8247	107.115	64.6434	72.1377	-56.1113			504.411	-74.6886
												267.556				235.04			18.4594	148.925	74.6746	20.4266	115.264	-69.5908			101.409	246.368
												-182.006				461.241			203.114	8.04473	64.4458	52.1625	88.7632	126.605			-105.263	95.0828
												-24.497				-110.585			-61.7413	49.1364	98.6483	103.99	-279.614	38.6156			248.487	-306.611
												-42.3519				172.042			-146.254	66.722	114.569	210.774	416.47	-27.4801			387.562	-112.402
												241.047				-131.657			-89.9591	67.2795	85.719	129.276	-186.773	-51.1721			212.597	-412.928
												-189.156				-391.522			33.1116	122.833	116.196	129.055	72.4223	154.494			2.89211	-451.641
												401.359				-70.0579			-297.345	126.975	491.87	79.3501	143.213	115.164			296.086	329.174
												208.323				-53.3087			203.258	-66.0833	427.353	136.957	451.198	168.125			-194.698	-0.00609087
												39.7348				178.784			18.5734	0.816701	440.198	160.353	-99.9666	127.591			-130.683	-38.5822
												-59.8772				-29.4037			-65.1994	24.0744	157.257	145.545	105.368	-129.743			-208.214	80.1305
												-263.905				-62.9272			-412.886	-49.6043	203.656	194.489	145.922	-132.949			119.802	6.59896
												-7.60875				-465.203			150.341	-61.0531	161.35	-107.543	136.738	-2.8127			100.903	-310.846
												69.1317				160.946			210.745	12.1581	156.895	67.4517	-65.0621	144.113			276.351	-344.013
												143.284				31.8502			51.4933	-26.8571	132.09	-38.5037	-15.9317	128.746			-35.9579	31.0317
												9.30042				55.739			-33.025	-39.6291	108.837	8.24334	53.3311	-360.243			250.719	-483.664
												102.124				3.72745			149.797	-9.0411	118.624	82.1336	95.0853	85.2736			156.988	40.6674
												11.8774				-268.845			-18.2891	27.7061	82.2412	79.9561	9.39549	-294.122			63.5213	-84.3294
												-22.7748				-232.445			232.912	-12.7104	70.7924	78.0422	-163.164	195.674			110.876	296.339
												50.1062				182.329			139.082	26.3594	55.4669	95.5605	-161.031	248.601			72.6806	103.749
												-214.016				-287.076			111.83	7.93894	49.3209	165.306	-212.523	-76.151			31.1593	43.512
												-193.909				-256.85			114.453	28.087	-2.73845	97.1088	200.606	-106.539			19.5652	-185.136
												-22.4353				57.4207			-105.299	-4.95656	-199.334	55.8594	27.1264	-44.4689			-16.1382	416.466
												293.981				-85.0019			-482.336	164.525	-185.502	-21.2057	-174.496	-43.3102			45.1051	273.079
												166.897				-165.014			-116.673	59.92	-202.114	-52.6925	-371.017	-39.7498			-16.9517	191.34
												221.599				155.651			106.122	281.954	79.4779	-22.9969	-278.452	-10.2749			-18.8438	55.4399
												161.809				136.195			101.848	108.111	65.0265	347.44	-308.759	-142.394			23.9509	-46.6213
												407.38				-39.4077			439.775	12.1505	-50.3556	-24.3082	155.918	-24.3309			-72.8428	84.5801
												272.837				-6.63684			184.167	5.26614	-30.0346	80.6883	79.9583	9.019			-118.661	-24.8717
												173.664				134.968			149.1	-58.4316	-163.784	28.7281	20.1068	41.1017			-68.6384	200.976
												18.9439				-175.13			229.452	32.7717	477.518	292.603	51.9556	112.429			18.4299	30.8618
												-43.8097				-6.04675			160.091	27.7473	165.756	88.4553	96.2351	88.6194			-21.9286	8.14824
												-307.309				13.5942			122.814	382.429	155.822	-4.56346	150.64	83.1006			-66.0892	-260.984
												-318.166				420.757			126.798	-49.0411	47.17	102.601	138.223	67.7811			-55.745	-432.02
												-195.293				85.1198			-33.1763	33.5148	-46.8391	110.372	186.222	71.3818			-4.91574	26.6474
												148.912				-386.877			-120.779	37.5408	46.257	156.163	70.6628	67.1648			-25.6419	-212.844
												240.485				-256.599			-81.1615	33.5245	104.29	138.657	260.706	284.068			-26.622	-339.447
												201.91				-117.056			-120.206	9.76041	61.742	23.8289	291.188	-156.1			26.8862	-7.75313
												21.859				-349.882			121.544	-23.8452	192.095	103.311	58.7225	78.6692			-5.81226	-395.143
												396.552				54.2437			60.4288	22.304	16.1562	43.1745	-120.319	11.171			99.845	221.602
												382.759				-29.6775			70.3422	-7.79172	161.628	89.498	111.466	-13.3561			34.4471	-35.1662
												99.3245				151.971			267.358	-46.6162	-20.9109	78.4814	-202.96	-79.0784			-211.33	-152.621
												-196.652				-68.1415			250.024	39.3618	121.99	114.933	154.123	-203.884			-260.505	-172.16
												175.49				311.583			-405.043	66.1405	5.33742	84.2647	147.711	455.803			-354.414	-280.278
												383.91				128.282			395.792	89.0044	129.95	58.9506	118.308	326.861			192.694	-397.975
												-1.66488				49.0848			154.364	63.7118	100.777	13.8823	94.4348	9.9146			-33.0407	206.165
												100.304				-34.9046			468.9	24.3572	188.379	54.8585	212.715	-2.99065			-166.816	-209.321
												130.812				-86.0018			333.553	63.5467	63.4838	79.7747	-379.31	38.9876			-312.003	26.718
												110.887				-309.552			-119.639	33.7186	63.423	42.0305	-233.401	17.2482			-16.1152	-160.118
												44.43				228.977			-296.618	80.028	16.6912	85.0354	-137.721	200.169			28.8672	-189.618
												-373.764				219.945			-157.587	181.027	118.624	102.361	-306.174	216.687			-40.8452	300.716
												194.571				167.036			-174.001	110.663	108.484	127.581	239.514	-9.25079			32.5441	297.998
												-412.41				-15.7393			-15.2349	82.5473	162.882	181.458	-180.865	9.31354			-39.1237	157.297
												-202.412				36.7401			138.943	121.637	157.424	195.97	99.7628	-4.80788			41.6257	-350.575
												386.295				-33.0382			9.55464	42.7772	124.954	113.31	245.625	31.9563			-27.8626	50.1898
												-153.947				-182.953			-55.0667	119.797	202.865	98.9864	156.959	85.0689			-16.9567	410.442
												-112.885				-351.722			7.28291	31.591	156.624	-42.8524	184.666	31.7525			-121.753	153.184
												134.029				446.674			-52.4328	-136.774	97.4441	33.7712	123.862	-24.216			-100.09	54.592
												-83.9205				-444.702			-316.295	-459.544	24.0377	86.159	512.043	34.2314			-195.362	-176.257
												406.502				233.406			90.1217	-295.997	11.4953	163.528	198.289	35.917			-206.946	-142.334
												182.091				251.69			-217.562	-14.6103	-20.2673	31.2107	41.7095	49.5576			-152.052	-275.014
												128.237				-239.961			234.345	-133.477	44.0444	31.2415	459.172	57.5008			1.34582	-269.011
												-421.797				281.75			40.1715	-48.5766	115.542	-86.107	504.337	62.1803			46.6483	95.4509
												321.313				378.046			-132.73	77.1017	139.703	-21.9425	54.6096	37.799			-4.92308	64.4417
												30.7402				-63.0071			-318.458	76.0364	80.2543	-149.103	460.355	61.3841			20.5557	-114.336
												-360.652				-27.0436			78.6089	37.5565	-8.66341	-58.0765	499.481	44.8013			14.7357	-216.495
												-336.569				-171.537			196.123	139.613	2.65307	234.803	105.434	57.8987			-66.9399	-492.97
												382.593				376.792			-133.554	29.5258	81.5898	224.005	204.732	47.7548			-203.28	-126.788
												-15.7475				157.292			-220.063	-25.964	-402.836	146.998	345.369	21.8322			-111.897	-125.471
												-38.6317				105.152			325.276	-81.1011	-318.093	-20.4437	161.844	60.2242			-113.59	203.06
												196.924				-53.3603			-25.1669	-82.152	21.5626	-14.2129	52.5328	-158.811			-122.161	-26.6998
												-342.964				321.272			195.683	66.7907	3.05184	19.2985	319.428	82.5888			-160.173	183.954
												-52.7015				49.2907			272.286	95.7005	346.315	-179.81	398.375	78.5277			-168.479	-29.197
												-71.9416				9.05875			-5.82688	21.6249	253.83	-270.528	345.789	-76.7868			24.5723	-151.729
												254.224				110.157			-230.087	61.5292	246.178	85.6842	269.159	15.77			28.2337	182.313
												52.6145				94.0506			-100.988	9.18835	129.079	41.0533	347.86	32.039			0.476696	77.9849
												67.0382				69.0103			406.603	40.1721	127.285	30.3349	343.349	8.52879			-45.591	11.9849
												-15.434				-196.874			324.632	108.532	2.26029	146.533	428.586	-240.508			-84.2514	38.9692
												66.7426				3.39904			395.094	19.4045	127.412	228.131	406.858	-58.7531			13.9847	-69.3982
												66.4909				-92.5278			350.723	78.5924	96.6264	223.335	292.843	-90.3954			47.8446	11.0856
												465.333				74.8065			172.101	102.886	192.65	113.808	218.573	-179.547			57.7996	82.3602
												454.582				-160.587			-31.9455	62.4088	215.351	5.79224	-255.418	-72.7747			232.626	98.8655
												43.6021				224.441			236.799	94.0927	117.576	63.5256	-77.2063	33.6366			58.1914	163.092
												-236.663				223.997			-22.9216	53.6497	61.8887	25.1265	52.0052	69.62			-323.344	-131.871
												14.5901				131.649			-154.016	51.2011	254.746	72.7016	77.1927	96.1058			-300.158	327.612
												297.607				-15.7064			-148.68	-22.876	228.642	178.547	203.694	24.2928			-508.156	428.45
												415.144				-199.926			102.611	-23.9528	308.37	187.563	83.8243	24.0949			284.487	190.108
												195.995				-117.152			125.714	80.2052	462.496	508.875	120.13	140.736			144.682	14.8634
												120.257				104.43			262.896	25.4982	-36.8818	132.02	132.21	182.69			57.6023	-31.6948
												97.6189				-94.3709			-92.3108	0.614157	-57.5224	-11.5876	150.874	93.0339			401.249	76.1804
												-25.5515				52.2082			286.762	-24.1537	32.111	49.0682	95.9157	24.788			-48.994	-27.8764
												-36.3774				29.8233			-214.951	1.79497	33.8647	84.0467	182.882	14.3575			-259.793	-237.038
												-53.7341				356.987			236.403	67.164	75.0389	-161.725	150.204	66.7503			-34.6651	410.913
												174.111				322.596			-88.2179	63.4684	67.2789	318.655	151.814	69.5631			174.723	220.965
												-44.3393				182.059			319.654	63.3959	-17.5686	221.731	154.352	56.7765			-128.397	237.621
												-247.976				28.2346			136.901	53.6049	35.9259	186.291	158.769	54.1593			175.834	89.4398
												43.8387				127.093			258.761	56.1302	60.6131	-82.6114	339.994	7.58824			231.232	-51.3445
												42.1817				-291.804			227.782	62.2354	105.741	-33.972	-31.3264	15.7538			23.6761	-108.861
												305.507				-287.856			77.2957	42.6263	253.37	-41.8026	-194.779	41.6468			-39.3235	-303.731
												-300.433				-380.528			58.395	29.6249	202.593	-82.5252	-198.162	-4.2743			-73.5348	231.883
												-98.1979				73.7133			-150.16	125.591	350.76	-120	-467.205	29.6839			167.129	218.745
												272.763				10.8025			-277.083	97.2361	293.065	-254.056	125.165	-4.43445			-408.885	210.935
												-189.902				124.053			-428.84	74.9099	3.88712	168.25	190.905	-43.4028			-303.458	-34.4447
												-181.723				325.159			375.904	95.5791	-42.5561	37.6943	203.715	-4.28634			212.498	-439.59
												316.087				391.806			-16.4246	28.2217	-125.192	-45.7133	53.5171	-22.6345			39.6533	-67.7693
												412.384				26.2057			-131.791	42.5515	-100.71	-128.179	189.897	-10.2649			-235.219	-328.88
												200.02				-53.6997			-328.636	23.7112	-244.498	49.6819	223.077	-29.2468			-70.6509	250.665
												393.411				-54.5472			214.812	95.3038	-207.643	-45.3311	309.51	13.6095			-61.893	-263.864
												-287.557				285.379			332.82	117.143	-100.79	194.101	198.656	5.47712			155.342	50.8905
												63.3027				-462.309			263.825	31.2518	289.852	4.95981	207.597	5.93196			57.635	50.7002
												177.833				425.176			229.372	-20.6811	300.588	-0.905698	289.691	80.974			279.816	26.9264
												-360.015				302.176			90.0436	58.4393	219.81	207.309	-75.9307	27.8791			-113.487	6.78411
												-321.895				234.791			-123.053	40.1645	127.771	-135.701	-5.01235	44.4567			-345.332	-34.8404
												311.357				-102.113			-314.932	0.227441	94.6002	94.7356	129.163	68.0663			-411.783	39.9873
												-160.694				-272.935			-454.681	53.6919	-172.677	172.534	320.014	91.3072			-248.929	-4.16153
												80.2133				-273.44			403.848	64.9592	208.521	21.3597	-192.391	-23.999			-157.129	41.4105
												-237.655				338.199			164.468	28.5442	312.024	-173.871	177.96	-0.589667			-73.442	13.9496
												103.246				-7.04872			11.2485	57.7509	214.814	-32.6649	95.0486	17.0312			-59.3652	-92.1762
												194.185				328.041			51.8173	62.6591	198.391	17.6211	164.522	37.5792			-26.548	-66.2873
												163.425				-442.76			97.542	58.6441	288.984	83.0307	44.3121	17.8712			-224.992	-81.5442
												91.6474				-336.788			-11.2901	81.5268	-33.186	79.221	406.173	-11.5034			330.286	-3.94167
												155.731				-427.503			5.47068	77.3775	6.05879	11.3295	172.22	-38.7949			-366.895	-143.488
												-261.653				-150.243			-40.0986	67.9667	33.7353	25.2236	322.582	-37.0297			374.254	-131.468
												-243.14				-308.791			-37.4107	106.398	59.7403	61.3675	23.5463	20.0259			25.4234	-16.2626
												-339.26				-267.516			57.4732	181.039	117.311	-7.82034	-216.582	-31.6809			119.257	-118.384
												35.2899				-348.496			81.8909	-11.462	284.136	-72.6988	17.3044	31.8032			54.4286	285.952
												282.827				-274.333			115.7	42.2877	125.796	21.3563	6.3734	60.2219			214.205	-103.957
												22.6988				250.136			4.33967	-39.6962	40.1076	-44.1932	459.444	-21.2084			-237.695	64.4989
												-202.357				157.778			141.492	-41.114	53.6889	39.9751	191.466	-42.1762			-152.768	84.1623
												30.8588				86.8297			114.956	39.3417	103.812	65.7562	241.81	9.80655			-235.227	57.2497
												-136.109				63.009			213.019	38.9641	-14.3447	162.501	-3.89086	35.7189			250.988	15.5029
												-95.2041				2.24978			125.765	-52.4097	33.7424	-12.3015	-90.5748	78.1449			-129.298	97.3641
												-195.174				138.519			48.5963	83.9641	89.529	60.7216	-111.717	107.838			118.438	23.8012
												209.357				48.8746			67.7508	48.495	94.4641	105.599	340.603	14.2982			59.8854	-147.691
												-108.219				186			-5.34904	62.6436	142.067	46.74	456.267	27.3388			-164.16	-119.855
												-265.377				185.443			127.934	55.0383	228.54	61.3935	257.476	-27.7007			-179.265	100.892
												87.7103				185.602			-16.2327	-77.0887	190.094	92.3795	-77.0128	-58.5638			-30.4254	-174.381
												-57.8428				234.443			85.918	-24.3689	136.859	75.0006	278.801	16.658			-17.0997	-307.278
												99.946				-68.268			-213.861	15.4042	69.5806	352.434	325.17	388.685			-30.6518	-14.8047
												-438.827				-204.358			-135.182	70.8358	20.398	150.559	-105.781	86.6548			-57.2638	-160.02
												-111.123				-126.706			67.022	140.193	-0.126108	-98.3024	-143.3	9.03267			-163.033	-290.671
												-106.469				-415.28			-69.3256	164.765	-46.2853	-343.228	397.74	67.8648			-69.5443	167.761
												499.084				280.766			236.774	120.772	-101.393	121.085	402.047	32.343			-15.7332	-349.427
												286.648				109.77			-72.0763	59.0497	-165.012	101.996	454.691	14.8064			25.4576	-421.379
												-76.5075				84.4167			-2.52592	88.8927	-169.645	139.666	-209.495	62.7755			-52.6303	512.763
												51.1936				-91.8497			-250.152	91.5721	-105.108	236.25	190.799	9.8878			48.3707	272.452
												-168.27				-312.924			-405.225	75.964	-36.795	156.232	-397.182	19.6368			23.4461	36.5749
												-2.01413				-236.902			15.0605	68.4228	-32.5402	123.739	13.3608	42.7089			-1.44491	77.7626
												283.708				-260.898			-63.8908	-2.99825	20.0096	263.331	-92.3647	29.4312			2.34028	399.865
												51.3383				234.628			-274.721	129.7	33.7541	202.862	254.882	-14.6898			32.5245	145.344
												17.2493				-6.61075			509.946	158.362	54.2533	200.209	157.768	-12.7155			78.3877	277.514
												-35.1859				72.9296			204.063	120.924	30.6239	233.116	189.435	-15.0077			39.1315	163.912
												-155.294				-30.7652			236.741	84.3328	116.517	226.574	90.7002	-18.9843			-94.2413	441.932
												52.8645				-95.869			60.4903	64.5119	191.539	285.114	132.36	-8.86972			30.7653	76.1325
												105.547				-136.171			89.1752	64.8046	-0.247488	207.709	144.642	-31.6815			374.522	329.16
												-73.1635				-15.8033			-6.92604	87.7613	72.3478	170.814	126.467	-69.3224			133.652	99.9459
												113.425				190.787			288.841	-8.91159	73.325	143.003	189.738	29.6919			-4.62448	-311.31
												190.806				285.207			79.6795	41.2261	99.2495	123.027	174.508	13.0963			-222.031	430.983
												245.792				-17.9958			245.99	17.9252	90.1145	156.122	-23.7204	11.8701			-263.94	-247.02
												-206.294				-21.9284			415.81	-3.68782	8.72351	93.7574	-93.561	45.1483			503.935	208.098
												161.725				-25.043			344.681	48.6328	4.6639	168.003	-23.5714	-7.0805			299.986	128.53
												-137.251				418.739			393.551	39.8105	265.034	65.9533	68.6816	-36.087			209.333	24.3697
												-23.0975				177.309			351.536	-49.2319	81.1438	-14.4783	110.737	50.7922			67.3834	-23.368
												-110.331				-9.62144			193.085	1.44308	67.076	129.032	-12.4445	70.4201			13.8757	165.217
												27.3493				-241.731			277.429	-93.7633	59.5066	243.599	272.099	86.6947			265.988	-305.318
												207.885				-308.082			471.372	-126.303	142.274	205.566	200.431	88.4369			50.5862	-417.25
												143.546				-101.062			430.23	-454.104	-1.87904	257.213	154.11	55.0951			74.7688	-300.874
												300.038				60.9295			306.103	35.2706	-133.296	45.2398	319.627	10.3862			100.315	-329.338
												375.43				197.718			425.404	56.3474	69.8862	6.598	258.871	38.0692			-465.462	-207.25
												359.725				228.403			342.623	30.0366	84.8651	-394.036	132.584	99.5486			250.458	74.8237
												369.038				351.313			275.481	88.7852	39.2251	58.6826	129.589	-11.9127			-179.504	-409.446
												-192.194				213.657			276.093	64.6417	39.9304	211.902	168.953	-24.0522			339.847	41.3871
												53.0093				322.776			303.603	38.5234	59.5119	254.721	212.318	42.2212			205.957	192.867
												-159.936				47.5498			279.911	66.3691	112.675	103.132	65.8816	13.0128			131.367	277.318
												91.1183				131.254			153.102	78.9594	136.815	-127.895	324.722	64.8186			126.839	180.04
												111.457				18.8445			33.173	156.19	93.5379	34.6031	115.275	20.3178			-100.754	199.094
												447.663				148.674			-121.846	107.712	68.5346	30.3628	105.555	29.0943			370.817	196.964
												261.12				265.63			-385.359	105.227	37.9731	-7.3327	121.877	40.0389			79.1358	-24.3333
												197.624				19.5072			-139.51	40.1882	-85.7075	-85.894	1.93855	73.3561			-484.461	313.436
												20.9685				293.775			-128.262	19.5395	-78.5452	-74.0479	-114.333	38.1094			243.78	235.463
												317.316				175.562			-16.7713	155.482	-14.4041	-302.998	61.4126	58.5254			-162.958	70.1106
												-104.806				286.411			110.229	64.8919	-19.8171	137.992	29.446	24.6711			-65.2343	23.5859
												-229.432				243.442			106.405	98.3869	17.3086	79.7248	116.547	2.82014			-58.1212	10.5092
												117.911				106.567			112.242	23.9149	-36.4053	36.3391	-10.4373	0.971699			-121.319	35.8565
												286.672				80.3664			-147.459	152.521	-29.9623	-6.6407	-190.63	-15.4493			108.837	62.241
												-306.683				-137.547			31.2951	198.928	-12.3962	255.454	440.011	11.7651			28.6809	-49.4664
												-223.574				108.954			508.245	119.897	-14.0412	57.4731	36.0103	-11.7938			-38.0977	-163.013
												13.1659				-140.38			382.062	57.1105	-70.542	23.5643	-180.289	-27.1016			-45.5886	401.204
												-58.9505				412.358			386.717	-276.784	-42.9514	-70.004	118.182	-14.3948			-72.0545	177.278
												278.063				377.462			267.695	282.981	-86.0654	-141.97	-131.371	27.0945			45.797	-30.8264
												-77.74				366.798			156.935	178.02	34.653	176.913	79.8546	66.7045			-14.6246	-235.698
												-4.84498				187.143			162.638	181.643	85.24	195.295	91.9222	39.6012			-8.64757	76.9033
												413.013				25.1395			278.692	99.0019	-81.2904	85.2514	193.731	-8.04948			-0.852193	31.9754
												278.507				-196.8			203.507	67.1479	-25.3118	100.146	27.5476	63.9551			-38.666	-104.448
												-132.716				-59.2471			165.863	45.9214	-18.6306	28.7346	112.177	-24.3149			-19.0335	347.993
												395.381				-115.048			229.959	74.4106	-2.21262	257.359	23.1939	59.536			39.6944	-265.074
												201.182				354.219			255.561	45.075	43.8243	-70.1201	120.043	77.8899			91.187	436.949
												205.469				180.645			272.715	120.041	88.1144	-94.3174	129.252	16.6146			72.6809	151.76
												249.61				-256.631			256.3	-10.1314	18.2776	-19.783	186.626	9.59538			159.194	-43.4511
												260.546				-337.223			276.485	78.1491	-56.2178	183.825	116.849	3.20031			68.1022	81.9295
												144.575				74.7334			32.2888	-59.6968	5.1454	172.867	242.922	-40.2382			106.588	45.7989
												25.9473				-79.7008			106.144	122.192	59.5716	175.589	86.2423	92.004			94.1201	10.0579
												120.308				89.6295			-12.0802	99.6653	125.731	195.326	123.633	68.8846			125.833	37.9646
												-71.2915				106.201			353.514	-18.9059	-68.6764	107.389	82.2526	82.9446			148.068	282.557
												-60.1369				151.65			275.515	129.496	-92.0909	-1.49012	138.703	68.7638			-9.16395	-273.285
												149.843				113.207			322.668	100.734	18.9621	-20.2232	295.864	55.4776			-21.9711	470.424
												-24.5603				160.918			320.394	46.2017	192.275	66.5293	242.772	-10.8904			-0.906571	28.6489
												202.433				165.447			157.519	76.4412	265.466	119.062	39.768	-2.20782			-39.097	-118.023
												24.2726				60.857			15.634	-10.7433	114.552	252.056	-2.1983	31.2935			52.4	-10.5269
												-39.7449				-45.6763			226.563	317.079	108.499	-71.5112	10.3268	49.1839			-14.9981	51.3293
												-31.3553				-0.139412			95.1472	286.829	-11.1275	5.49851	31.9118	35.0949			21.5197	20.7366
												220.836				181.582			-124.375	24.3996	87.0984	81.1845	232.473	-54.0739			-33.7191	-370.356
												-296.451				21.6759			113.947	47.2912	25.8361	-57.5545	60.3589	-3.07839			-79.0467	197.834
												205.236				21.4828			142.17	60.155	-37.9964	-68.693	326.97	-10.8908			-114.21	-74.4905
												-454.116				-36.7525			-279.713	97.6005	-128.113	51.0423	275.068	-47.5555			-129.914	-141.822
												177.893				-359.006			79.3516	75.4622	-90.5572	-5.80804	70.6541	79.3709			-174.928	-399.274
												139.458				132.936			-139.903	29.2713	45.7837	258.95	99.2619	144.428			-148.631	66.7764
												45.5416				296.19			-150.401	43.5179	322.35	191.357	75.1214	29.7147			-98.9702	-179.053
												-111.776				-353.317			395.808	92.5793	85.6331	-19.6403	-212.959	4.79892			-35.5118	132.088
												37.9221				126.233			200.694	146.211	-44.7921	-75.6078	19.1057	43.6705			-16.6192	-235.548
												-338.66				-167.398			187.556	80.1423	253.13	150.012	-80.6946	98.0788			-33.0003	-117.36
												-173.834				-104.584			438.462	13.0642	93.1447	209.484	115.317	66.5953			-14.0662	-388.128
												202.494				-247.001			351.894	67.426	155.301	21.2542	-327.131	144.33			16.1294	176.417
												79.1354				111.482			198.975	79.3482	278.548	-84.1941	6.8371	77.3225			-15.6713	-3.18974
												-3.47268				66.4798			-77.633	155.461	154.154	64.1197	16.4601	-24.3119			7.9521	140.076
												76.0192				-84.8746			-18.3218	234.752	174.47	-106.04	73.6317	59.0139			-90.4525	357
												111.291				27.7051			46.0199	213.893	175.749	-144.409	-23.4425	23.3393			-203.015	-11.7811
												60.6626				198.937			-144.077	80.5596	159.478	155.986	-193.163	87.172			-412.476	-4.88629
												25.4728				74.3939			162.66	-62.8005	54.2007	296.293	79.0245	35.4504			70.7014	-3.78737
												53.3917				96.6305			-48.7161	46.5241	202.605	184.597	278.782	36.4232			0.848337	-264.993
												89.5254				-248.416			-0.8115	-7.41537	69.7674	-104.13	419.188	106.743			-8.18593	-50.7866
												23.7716				424.851			30.9698	-2.12762	11.397	-12.4627	70.9531	-446.331			-11.1403	22.5522
												350.21				344.751			3.89736	-3.74614	97.5057	-140.601	72.2553	23.8347			-62.7537	176.939
												-358.902				-79.9642			-31.3966	18.9077	33.3811	-312.954	181.85	3.43129			-29.1439	-175.584
												-287.302				74.3704			30.586	17.9834	-10.8506	-146.437	106.028	38.8078			-182.355	-48.7568
												-104.833				51.7314			-3.20261	238.131	95.7367	-4.45597	55.6312	-47.0786			-400.726	69.0834
												-283.594				-42.492			17.8445	121.432	-2.84648	377.656	170.125	-38.0152			-85.3238	-22.8087
												141.042				-398.805			-124.149	290.263	142.533	-132.094	70.7543	379.539			-211.781	-209.442
												-215.044				-5.05479			-10.366	111.718	36.4879	59.8883	-132.247	378.849			153.98	-176.409
												-322.594				138.737			-20.7015	141.002	44.6141	-27.7568	-409.936	-240.744			19.052	329.122
												-96.4481				502.553			97.664	51.136	56.6161	174.112	-424.783	419.091			23.6008	116.073
												-60.3083				374.83			75.8954	47.7731	101.194	-42.5924	119.114	200.714			12.5817	394.707
												288.139				418.459			43.8529	74.6369	50.0475	-42.4043	-92.4306	-100.712			-13.8188	-44.1221
												-256.246				383.991			32.9751	127.07	-23.3588	-28.5392	-332.556	24.1789			52.7135	-51.6791
												341.126				266.262			16.7912	116.708	-126.972	-29.9442	-95.8283	-20.8664			32.9035	8.94382
												-79.7214				265.578			11.3424	27.8387	-33.2959	38.877	-364.748	117.911			83.4587	47.098
												-108.748				237.897			10.8307	167.006	-52.3852	43.9549	-116.822	42.9358			149.979	270.114
												-95.8743				233.126			40.085	46.1046	203.983	39.0365	20.1393	65.0641			-14.5088	363.14
												-59.6449				241.826			-1.9107	128.614	0.305	56.8358	148.002	-24.8381			386.093	147.964
												35.698				-13.0084			-52.5107	57.9784	-28.3291	-7.00302	-0.551725	26.3038			-12.4763	-102.221
												450.97				-24.1936			-1.12566	-32.5154	34.7702	22.8852	339.921	32.3202			-25.7224	88.163
												-6.1037				106.875			-34.1032	-99.8088	-1.77775	-1.85236	6.00315	-1.98705			-149.969	-6.66072
												7.5144				289.498			-18.7078	-118.789	-59.4921	61.3233	-143.686	239.129			366.681	-253.374
												228.821				196.657			-78.3179	162.548	-176.55	11.6903	-242.003	223.832			-36.0657	164.373
												-5.96892				253.035			-300.074	62.6304	-104.951	-56.7848	-359.976	58.101			150.031	90.8764
												21.3706				138.601			-163.547	23.6739	-74.4293	86.2724	-272.799	72.8625			71.1711	-116.246
												-153.716				77.9236			-166.401	47.8488	-62.9794	156.724	387.204	63.6044			-88.4266	-165.24
												-170.53				173.51			193.444	7.70599	463.683	-11.2933	226.79	35.0444			-205.126	231.841
												357.052				268.996			148.767	20.3903	144.172	46.1669	4.84399	-37.9847			72.3509	-161.355
												-139.392				249.587			84.9149	7.34026	176.319	185.094	229.015	9.95392			41.4395	363.49
												-241.774				397.499			77.2015	55.7421	35.4711	-6.86511	-166.475	72.8089			-67.5868	-62.6049
												352.171				48.2436			137.081	76.1715	-85.8007	-76.3704	130.531	71.2002			-203.76	-2.7604
												-163.245				389.3			138.511	89.5709	-58.7873	177.885	155.453	43.3238			126.241	-151.362
												268.201				54.5789			119.763	61.6205	-215.459	99.1121	231.507	70.2103			25.5398	-12.9913
												193.336				147.064			147.556	56.0417	-444.344	138.753	104.427	-59.414			-26.3381	-229.161
												16.3184				52.1816			71.2625	53.6902	-82.5679	59.4943	105.591	-214.607			258.746	-88.7343
												208.064				124.536			39.7107	30.4981	387.825	-64.3309	-66.3737	-362.921			132.066	-246.351
												-245.166				119.36			-28.1521	104.401	-122.704	180.408	512.457	45.5773			-27.5883	26.4786
												171.599				-167.783			-213.517	86.7556	-10.8827	51.263	465.854	93.153			-23.6296	194.384
												115.619				121.763			-186.363	44.1484	178.93	28.7302	335.664	76.3011			-230.122	-0.309692
												211.05				278.5			111.783	-93.0646	200.072	250.9	-77.0406	112.107			-40.7575	-117.93
												262.06				-123.646			365.254	148.365	126.665	129.673	-167.356	123.506			-399.366	-75.7976
												231.81				259.656			263.212	82.0805	90.5277	93.323	0.502922	220.612			58.011	-43.2871
												262.651				316.11			81.7036	15.1044	103.741	57.3677	-37.8385	76.4119			190.313	-15.8891
												330.204				247.977			74.6221	-6.82159	100.019	-42.4329	83.3908	10.711			121.878	78.4228
												396.612				268.729			308.673	-44.0072	12.8699	-148.741	2.87954	-26.1319			60.5644	327.193
												305.565				225.313			421.315	-27.5329	53.0463	-185.641	-66.8489	-20.1483			-342.257	-146.202
												-45.7751				-86.4646			190.817	-31.4268	-99.1383	-116.667	242.064	70.9525			24.5353	-250.792
												273.45				-207.552			-99.1762	-27.899	97.7517	276.542	342.299	112.565			71.7583	212.029
												95.8856				41.3501			-141.168	28.5834	-87.4252	3.23369	392.106	25.4738			188.252	-9.06695
												-33.8035				320.806			-140.479	122.353	-6.07676	-83.4278	188.156	81.7588			35.9341	-234.812
												-54.0817				199.48			94.2613	299.304	448.629	252.788	-154.441	55.6874			21.6235	-430.538
												-147.019				113.112			177.491	-41.7073	18.1587	-136.941	-134.076	29.0472			-83.7354	260.129
												-241.74				82.9232			320.149	110.922	206.268	-187.827	5.18777	76.0989			188.834	-61.3219
												62.5174				-102.544			350.268	-36.5671	424.667	136.053	102.301	102.865			0.566334	-69.3256
												51.4489				342.295			86.5872	1.73524	106.125	18.202	93.1099	65.7842			-16.9158	-21.5057
												167.652				19.9971			25.9879	10.9245	38.3711	-36.4809	40.0628	17.4939			-31.0307	-0.970039
												49.1101				176.013			297.511	125.261	32.5062	-3.35619	35.5542	10.2642			-41.1287	-144.05
												203.078				11.9899			297.67	86.8629	-78.4453	1.30804	99.0409	28.8739			29.3022	78.8531
												134.169				34.7713			-128.218	22.7439	284.793	110.495	-155.292	48.0509			101.107	13.4644
												240.169				40.0814			-134.775	40.5904	101.735	18.338	64.5128	35.6872			45.1026	20.1591
												20.4936				330.761			122.882	52.7003	-344.224	-2.68059	-31.0036	10.426			-9.21466	0.773306
												73.304				-13.246			26.0677	47.3824	245.446	50.8671	41.1498	-20.5047			0.569688	-35.2281
												123.612				-289.016			-60.3137	52.303	137.118	66.8107	70.1787	43.6883			3.47656	285.166
												-268.368				-296.707			-157.186	26.5715	111.508	177.049	57.4748	-9.74788			39.396	122.634
												-251.358				-150.207			-171.972	75.0283	67.2207	118.518	70.1482	71.4153			31.5751	53.9917
												-35.8551				63.3552			-188.438	60.3532	85.5567	187.879	-43.4051	53.52			-0.865796	8.4173
												-8.0923				-153.818			-340.743	78.3135	183.13	205.908	55.5098	41.6893			-29.932	436.738
												-153.084				-55.9215			41.4013	75.5116	99.3906	-21.3632	51.1379	29.9631			-50.1209	-73.2242
												144.044				81.2194			233.591	59.6702	11.8865	269.405	95.9134	-33.6942			50.2778	273.692
												218.966				-203.534			-357.049	75.872	166.309	99.796	93.0419	149.846			118.242	-182.645
												48.9527				34.6968			-461.674	98.9532	-162.406	59.6235	80.9056	-94.0155			327.696	-115.478
												47.1503				-22.4119			493.536	96.3463	-166.923	124.418	135.48	-248.24			181.189	-62.3235
												24.3536				47.7934			138.93	28.2554	-72.0009	181.516	94.9687	94.1138			-232.255	-24.3158
												27.6282				-123.979			-417.459	3.38893	58.6069	161.655	147.501	-90.6026			117.376	-43.001
												-25.395				7.73538			255.419	31.8422	468.525	214.362	-22.16	-42.4077			75.9088	13.6926
												-361.933				55.0904			191.304	-41.962	470.605	302.786	-57.2416	6.98993			-106.243	-329.463
												-461.176				10.9366			169.117	4.68844	71.5013	211.983	70.9777	-15.7096			19.9563	-72.823
												56.1081				-11.4685			45.1359	37.1921	138.335	127.392	-70.4999	1.26656			-308.213	-154.544
												302.016				43.326			0.992163	8.72652	102.504	364.89	114.219	36.6834			177.76	401.11
												380.474				-71.5544			159.015	20.829	117.621	420.539	199.224	11.1076			107.813	-255.698
												387.203				303.833			115.138	-23.5653	29.4945	314.928	94.9764	-52.7631			-314.319	8.48702
												-216.974				21.5604			385.258	17.4781	68.7013	198.579	63.8389	185.254			-279.23	-89.473
												251.085				-137.394			91.4542	13.5786	150.29	28.1603	-41.4177	175.595			378.297	-2.44483
												138.612				-66.027			-57.5453	28.8021	45.7766	-361.031	225.05	258.37			229.127	42.8002
												313.587				60.6174			6.18814	143.948	84.9436	-450.421	12.3804	229.056			319.5	59.8212
												127.762				-9.4368			114.281	182.247	68.9979	427.22	198.42	61.0477			187.311	50.4225
												96.1047				48.8223			14.6054	111.778	55.087	-253.649	-84.546	120.845			-441.427	23.7794
												92.7286				-122.384			128.295	181.719	75.1273	312.781	-58.42	121.201			239.411	26.1859
												103.126				315.738			-112.625	42.3522	87.0987	65.0841	-322.845	113.892			165.969	-47.7512
												113.332				344.706			-23.5814	36.3462	226.941	71.8344	-97.9432	162.913			-456.413	-99.7786
												-278.908				-234.254			-66.2536	70.8648	-32.0371	146.821	314.736	101.166			420.439	-164.883
												14.8768				-432.921			-101.644	79.3446	-1.79318	117.271	89.1722	169.823			-162.838	12.5721
												-38.4572				-6.38939			163.458	105.373	-91.6515	132.456	-177.19	151.424			289.108	84.8247
												254.729				-169.048			89.1779	110.947	32.4011	133.474	56.6104	131.524			-38.6661	66.4253
												-58.6258				-488.729			-86.1516	33.7901	233.136	-145.177	36.2068	149.913			-240.074	26.5473
												88.2488				32.4917			-272.371	14.5646	362.698	143.207	-76.5189	25.9052			-199.072	30.465
												114.186				36.0415			-466.346	34.3432	228.591	106.204	-196.662	59.9205			338.823	294.492
												187.116				130.255			44.8423	30.8731	97.2282	-26.0484	492.243	77.1943			202.623	42.8404
												30.6198				147.697			88.0489	38.8299	169.48	-138.901	394.479	8.21498			225.19	195.868
												49.0029				120.612			143.268	38.697	158.992	203.514	399.226	49.3546			37.0164	-40.9643
												203.564				148.063			197.044	122.294	230.067	148.104	321.686	118.127			-221.028	-104.907
												-151.407				69.6994			108.205	79.6158	209.552	-15.5025	179.321	375.286			-263.404	-272.015
												272.539				341.868			184.669	131.005	301.306	4.6971	-126.191	265.459			-35.807	-119.832
												-65.6362				-25.1683			261.773	137.596	293.099	-0.0226112	47.4515	171.134			93.8529	124.635
												69.5773				-249.148			159.946	158.734	141.218	83.5232	10.5037	90.8			-2.45909	267.11
												41.2211				367.725			283.151	70.3669	169.677	55.2696	186.686	21.6442			-302.978	55.6956
												-183.891				219.648			148.283	234.833	233.751	34.0076	477.344	146.959			192.579	154.814
												-454.991				290.324			210.563	119.21	146.601	20.4968	258.59	263.346			155.762	139.159
												-109.066				397.723			295.805	53.4291	296.401	6.25986	94.5578	257.05			-110.867	126.358
												318.762				-157.071			449.514	9.1571	203.816	221.312	85.2901	163.444			-320.468	80.9213
												1.35027				-233.009			297.191	0.958915	27.5943	199.433	-54.9427	173.07			76.9959	14.9176
												-186.863				-16.4473			223.903	-20.6199	-16.1818	119.241	96.468	285.065			-24.7402	279.721
												-14.9337				327.78			-76.7008	-18.9362	-24.9501	222.002	159.81	224.703			-235.56	-81.255
												-264.309				-91.2557			262.92	-30.9247	-90.1419	75.612	130.641	159.543			-29.8596	-97.6703
												52.6987				82.6482			-46.8798	-8.87996	-123.966	228.674	179.544	169.32			-66.1876	-144.866
												149.915				-52.2352			42.1088	95.2621	7.30449	301.004	178.676	201.577			-75.9752	-368.919
												13.4015				-192.115			17.2993	93.43	77.4862	314.479	-14.6929	64.5567			290.076	63.4521
												-96.1264				-330.881			199.27	80.8825	145.854	321.175	48.4901	24.3859			-152.415	185.867
												-30.0153				-176.529			-45.535	141.638	182.927	250.278	-54.0197	60.5827			-108.827	-95.1489
												125.376				172.951			-182.676	52.126	331.959	125.103	57.2301	81.4861			-255.007	436.412
												447.617				321.459			-224.858	41.6861	163.54	160.574	101.54	108.825			-355.889	260.372
												247.524				-396.539			-316.659	120.786	346.364	138.142	-96.5602	221.206			112.584	89.6177
												142.831				147.563			361.453	365.927	189.048	239.167	-8.16822	262.384			-34.0264	-116.223
												17.7414				39.1195			347.558	123.33	205.015	269.573	-307.272	59.9458			-380.813	-392.435
												41.3851				-502.557			-198.14	30.2895	195.555	242.397	-17.9936	295.333			343.046	-342.675
												108.724				53.601			-40.8944	19.3147	124.407	99.3119	93.6227	-54.8764			-1.88885	285.411
												-61.5108				-254.613			1.86006	141.16	92.252	151.484	-58.0605	-217.988			-379.19	72.897
												-15.6951				106.342			-181.454	67.1662	-116.271	46.6585	79.3494	-48.2926			124.713	176.46
												21.9854				166.478			245.071	3.81201	135.298	8.27356	21.9449	-124.274			-66.8175	10.6087
												210.39				128.476			503.728	32.4702	126.46	-3.35521	219.983	-214.443			61.2924	-124.496
												-11.9154				172.477			245.999	63.5688		0.418338	-20.3297	56.02			141.888	394.505
												138.065				112.245			45.209	-28.5899		27.1023	9.78805	94.2886			194.078	-207.107
												-14.4293				109.307			-12.7369	-10.6747		5.61387	37.1327	149.215			-366.766	-230.407
												58.2009				85.3207			128.673	-33.0681		34.4106	-147.698	140.31			258.74	-471.528
												-114.883				-381.926			92.5349	3.84411		31.9822	69.114	116.181			78.0991	213.704
												-145.306				179.644			3.22452	46.431		21.3915	9.76686	30.807			-3.82777	376.307
												-335.841				237.101			26.1839	8.78375		181.01	-147.04	-4.00532			36.6024	-52.5775
												-360.547				75.8743			-4.78507	-124.19		167.232	31.7542	-18.377			45.772	-247.547
												483.91				-12.5514			-207.78	-95.0018		152.615	17.4382	93.0391			-52.3942	-292.034
												202.716				43.0771			-149.973	96.7254		140.81	68.389	-16.8751			52.3882	-330.965
												276.821				-52.2049			232.055	50.5428		33.785	106.479	346.588			4.83656	310.405
												73.3482				96.7149			78.1271	93.7328		26.2234	67.4059	334.711			-37.1892	133.797
												71.2336				316.935			-70.0459	126.093		90.3986	403.949	423.217			-58.8566	-39.628
												-50.1711				161.364			45.1614	86.8428		127.384	-51.8766	240.021			-94.9063	7.12709
												-202.861				-236.925			258.453	123.725		153.518	-207.215	154.953			10.8651	48.3684
												11.0573				-47.0253			316.291	104.964		150.409	-472.751	158.125			-0.977067	37.7967
												-60.9907				-47.2793			-304.306	149.475		146.853	14.9711	364.205			0.72596	237.739
												-84.9939				63.3869			232.534	71.9345		166.854	18.0826	493.748			-102.72	188.947
												-91.0642				-68.4421			475.973	76.4782		185.747	-157.006	411.877			-130.172	236.567
												-37.8567				-118.021			255.668	-2.9689		157.922	310.816	380.572			-149.321	20.6093
												-1.61179				-120.785			-76.9764	31.1329		173.849	51.4953	210.47			-481.602	-233.267
												156.833				165.182			126.719	24.8422		192.474	18.5917	258.293			361.166	19.0907
												-186.79				50.9674			-91.1996	55.7201		172.671	146.937	142.962			284.814	20.5657
												-85.2511				-11.6006			301.813	32.7512		165.545	34.8337	70.8924			251.293	-0.988807
												236.372				121.556			244.536	20.4399		158.735	105.106	251.964			-254.807	71.4386
												285.757				30.9099			338.46	36.4025		137.198	75.072	153.482			-429.186	-54.3563
												176.674				104.728			347.12	26.4311		159.679	-161.046	-199.344			-10.1442	-291.35
												227.297				144.834			36.9504	26.1392		205.767	114.455	-17.1121			64.3216	-266.546
												-123.069				90.8419			-311.531	24.8263		220.003	82.0335	46.3988			57.6064	-173.772
												-221.576				97.782			-52.0122	58.6228		113.093	-26.7437	107.789			-277.117	479.42
												32.1098				-22.2488			-171.673	62.4895		138.435	-123.442	86.0285			144.342	160.697
												397.271				253.995			300.208	76.4603		113.627	-290.181	32.9252			56.3538	-48.1902
												258.309				-271.139			368.244	217.715		170.796	67.4534	66.5587			432.303	-122.311
												-130.591				46.5941			83.2284	210.914		98.4522	24.1443	49.5264			-143.467	-291.084
												-258.47				89.2575			42.6749	62.6617		30.6553	53.863	6.40682			36.2914	-178.068
												238.849				22.1205			185.849	122.929		87.2413	40.1091	43.5018			195.62	213.242
												350.701				-154.069			-159.429	56.327		62.2164	23.8264	-9.58654			424.37	174.013
												-157.639				-112.909			-72.2207	110.83		36.2438	61.2874	19.5199			6.73125	-102.533
												67.4922				11.6704			-280.285	73.0233		-17.6822	65.7238	237.563			128.46	-38.8989
												103.973				-422.044			336.076	147.613		-148.397	3.86254	98.7482			-146.406	83.4927
												7.88989				67.5161			151.997	128.138		-40.8632	-207.016	-20.6331			188.404	-175.701
												-32.8925				-340.698			153.108	195.724		18.2744	46.099	46.4835			157.045	-406.581
												-116.631				-231.671			358.553	151.091		5.68463	203.023	-8.19707			53.8724	90.1072
												-5.45787				-58.3221			159.971	214.545		17.6615	129.765	93.2669			97.1086	183.103
												94.0444				172.756			-225.831	298.084		-19.2854	94.314	67.7033			85.024	-107.328
												56.5901				117.798			119.82	223.601		-14.383	69.1546	-246.801			44.7369	-87.7712
												104.67				-217.585			22.49	157.401		29.3621	129.11	-288.182			40.5953	-149.968
												133.67				198.978			182.683	175.051		-0.942498	96.5891	-217.742			95.1181	-67.7193
												123.925				286.349			-151.275	145.574		347.706	92.7529	-296.678			-59.5175	372.658
												135.129				226.175			-326.919	195.45		246.854	123.235	281.519			-169.523	-50.6594
												53.8942				10.3678			239.332	-49.9555		97.435	75.7046	205.303			-62.4514	372.395
												89.2595				-132.651			-327.25	6.97504		0.0459807	115.532	136.296			-82.0718	-54.8457
												0.80269				412.264			-94.0083	-179.14		35.3027	104.904	229.101			-99.9058	-396.51
												-177.263				41.8113			-114.041	-149.866		-10.0352	121.243	123.478			-276.134	-40.1815
												77.6716				-187.318			33.3634	25.1855		255.128	78.7628	202.395			-271.048	330.181
												-457.35				11.6774			-120.638	51.2009		348.768	90.6414	73.777			-282.863	105.667
												-242.624				-322.302			268.193	10.535		287.55	89.0185	69.4305			-275.099	8.33026
												378.944				52.1337			53.3322	241.688		170.423	47.7011	391.966			204.458	-70.4054
												248.605				-124.371			-297.022	185.008		347.551	76.4148	271.678			26.7191	-47.5194
												431.662				-139.02			326.387	127.148		301.83	139.841	232.929			81.5455	-147.618
												441.59				465.25			-199.237	78.1643		312.78	168.465	151.389			-285.14	-57.8842
												-503.042				309.752			27.8183	45.6908		259.366	47.9684	30.4319			-267.831	45.198
												221.776				57.1162			-376.441	17.5364		233.039	72.5402	40.8796			160.711	157.588
												-272.002				125.348			44.97	-9.83703		221.994	62.6457	70.1068			-6.77679	41.401
												-331.572				-144.995			-63.458	168.659		203.023	74.4827	32.674			193.393	-499.56
												342.929				-67.5534			-302.274	126.458		157.834	103.353	71.6687			49.081	419.619
												169.939				-349.248			269.243	133.98		161.575	-34.1236	63.5101			272.593	146.159
												506.479				-369.664			337.097	95.5079		154.839	39.9981	7.19269			-128.249	-250.987
												322.941				-282.12			201.789	34.1176		108.657	-35.9967	25.1506			100.392	-375.372
												-262.06				152.193			72.8909	9.4355		138.326	127.446	13.4339			27.7673	-285.59
												-70.2429				-7.4291			-150.551	14.4988		91.9615	-141.699	21.8377			80.528	-135.405
												195.424				262.411			73.2997	189.821		56.7765	-18.3669	146.185			66.1232	13.8238
												112.524				-21.0023			75.1425	181.688		-179.77	-68.1491	82.8005			4.86812	49.8969
												-22.3975				248.815			19.6522	163.924		-330.062	-429.332	4.22872			-78.8991	191.466
												-51.8199				112.592			45.2797	169.574		270.863	282.132	-9.00243			-83.0879	-280.7
												100.688				-57.0714			-141.728	158.435		157.525	151.587	36.8246			-15.4905	16.2809
												196.07				-288.906			-22.5809	174.852		-371.766	-57.5763	51.7123			4.51825	-55.8343
												-387.576				219.08			101.321	332.837		108.26	117.48	62.0387			-22.2763	1.55796
												-463.99				-227.362			90.8809	10.3644		-341.509	213.174	56.6136			-39.5677	472.539
												275.227				89.1418			168.169	154.134		-395.566	156.399	90.3203			-23.76	328.275
												-43.9025				46.8293			173.139	138.389		-86.8198	-43.8785	103.275			-60.5976	97.2742
												-174.138				-56.0717			302.656	-24.7031		189.096	-101.08	116.194			27.9072	43.1541
												149.87				-122.203			-290.24	84.7457		208.281	8.91833	74.8862			39.704	344.086
												66.8065				89.052			-388.849	37.7025		280.03	80.0504	85.3709			0.701611	160.133
												164.388				50.0673			89.1106	51.553		-352.733	-5.24683	97.4569			-25.0253	-44.3463
												-105.19				118.826			134.534	-11.353		246.585	-42.7398	52.3389			4.4397	-18.8345
												126.545				84.6851			35.9256	-83.8863		324.159	61.2505	96.504			-9.81206	-134.046
												-109.045				63.434			218.953	-90.0533		312.377	-29.3478	88.7663			-34.025	64.4684
												-235.531				117.818			-271.912	60.5125		222.117	-118.08	61.7264			-15.1102	29.8135
												-151.303				69.9977			-86.1212	-12.01		130.364	179.55	197.007			-21.4889	108.265
												-497.435				28.5198			-320.745	16.1867		271.073	24.8454	145.826			-35.0928	162.38
												-61.2195				97.3101			-214.214	-22.4953		278.482	465.739	103.871			-20.0863	107.804
												-124.78				250.142			284.487	62.7556		72.0152	11.2959	73.2367			-7.21835	28.3466
												440.455				481.526			208.897	65.9165		19.2463	127.02	149.847			-31.08	51.2721
												374.914				227.868			121.897	-2.48382		76.3417	-1.019	150.839			-56.1293	-82.6974
[truncated: 26,489 more rows]

## Sheet: Figure 5H
Figure 5H
(Fraction)	Histogram data	Angle (degrees)	KIF5B to KIF13B								KIF5B to Rab6								KIF13B to Rab6								PAUF
		5	0.0163934	0.102564	0.0684932	0.0653983	0.0593857	0.0859141	0.0799087		0.168207	0.130612	0.162859	0.218824	0.176387	0.160753			0.159916	0.158267	0.184869	0.167815	0.157494	0.156776			0.0815658	0.0747247
		15	0.0327869	0.106227	0.0582192	0.0760999	0.0525597	0.0739261	0.0593607		0.121996	0.0988662	0.133382	0.147059	0.144381	0.124181			0.130354	0.13275	0.145978	0.140253	0.139637	0.129897			0.0725029	0.0701738
		25	0.0491803	0.0622711	0.0445205	0.0653983	0.0518771	0.0579421	0.0502283		0.0868761	0.0807256	0.104643	0.101177	0.0945946	0.0971616			0.103119	0.0992846	0.0996271	0.123138	0.104508	0.104318			0.0605476	0.0621644
		35	0.0655738	0.0476191	0.0753425	0.0463734	0.040273	0.0499501	0.0410959		0.0739372	0.0689342	0.0803242	0.0776471	0.0782361	0.0715066			0.0817039	0.076868	0.0751199	0.0860191	0.0737705	0.0772636			0.0603548	0.0588878
		45	0.0491803	0.0732601	0.0582192	0.0499406	0.0382253	0.0479521	0.0479452		0.0757856	0.0594104	0.0596905	0.0576471	0.0526316	0.0619541			0.0614525	0.0608903	0.0708577	0.0642365	0.0635246	0.0573416			0.0527381	0.0530627
		55	0.0163934	0.0659341	0.0547945	0.0416171	0.0416382	0.036963	0.0410959		0.0499076	0.0489796	0.055269	0.0341176	0.0490754	0.0425764			0.0505121	0.0509539	0.0548748	0.0517893	0.0447892	0.0482414			0.0496529	0.0487849
		65	0.0327869	0.032967	0.0273973	0.0428062	0.0307167	0.030969	0.022831		0.0369686	0.0503401	0.0405306	0.0458824	0.0412518	0.0417576			0.0437616	0.0402226	0.0420884	0.043343	0.0456674	0.0418116			0.0443502	0.0472376
		75	0.0163934	0.0439561	0.0513699	0.0416171	0.0238908	0.033966	0.022831		0.0406654	0.0435374	0.0375829	0.0352941	0.0305832	0.0332969			0.0370112	0.0324324	0.0367608	0.0366748	0.0351288	0.0352763			0.0469533	0.0497861
		85	0.0163934	0.010989	0.0376712	0.0273484	0.0300341	0.0439561	0.0251141		0.0277264	0.0444445	0.0294768	0.0223529	0.0341394	0.0324782			0.0297952	0.0306836	0.027171	0.0300067	0.0333724	0.033625			0.0441573	0.0477837
		95	0.0655738	0.03663	0.0273973	0.0439952	0.0348123	0.038961	0.0410959		0.0221812	0.0312925	0.0309506	0.0223529	0.0369843	0.0322052			0.0358473	0.0308426	0.034097	0.0351189	0.0301522	0.0293384			0.0468569	0.043506
		105	0.0327869	0.040293	0.0342466	0.0332937	0.0334471	0.0499501	0.0319635		0.0406654	0.0421769	0.0338983	0.0282353	0.0348506	0.0305677			0.0302607	0.0299682	0.0255727	0.026228	0.0307377	0.0293033			0.0462784	0.0455083
		115	0.0327869	0.032967	0.0410959	0.0309156	0.0409556	0.028971	0.0342466		0.0295749	0.0367347	0.0280029	0.0282353	0.0277383	0.0324782			0.0304935	0.032035	0.018114	0.0264503	0.037178	0.0302168			0.0439645	0.0468736
		125	0.0327869	0.025641	0.0410959	0.0309156	0.0580205	0.041958	0.0456621		0.0240296	0.0344671	0.0316876	0.02	0.0291607	0.0373908			0.0286313	0.0313196	0.0309004	0.0282285	0.0324941	0.0317628			0.048496	0.049058
		135	0.0655738	0.032967	0.0582192	0.0451843	0.0648464	0.040959	0.0365297		0.0277264	0.0444445	0.0221076	0.00588235	0.0334282	0.0390284			0.0321229	0.031399	0.0266382	0.0248944	0.0322014	0.031833			0.05457	0.0557932
		145	0.0655738	0.0695971	0.0513699	0.0642093	0.072355	0.0619381	0.0570776		0.0351202	0.0367347	0.0346352	0.0282353	0.0369843	0.0401201			0.0328212	0.036407	0.0319659	0.0293399	0.028103	0.0363656			0.0551485	0.0566124
		155	0.114754	0.0695971	0.0787671	0.0879905	0.087372	0.0709291	0.0890411		0.0499076	0.0444445	0.0478998	0.0435294	0.0362731	0.0365721			0.0365456	0.0406995	0.0266382	0.0293399	0.0357143	0.0380872			0.0567875	0.0652589
		165	0.0819672	0.0439561	0.109589	0.0939358	0.109215	0.0849151	0.125571		0.0406654	0.0476191	0.0316876	0.04	0.0284495	0.0450328			0.0393389	0.0416534	0.0293021	0.0306735	0.0336651	0.0434278			0.070189	0.0608901
		175	0.213115	0.102564	0.0821918	0.112961	0.130375	0.11988	0.148402		0.0480592	0.0562358	0.0353721	0.0435294	0.0348506	0.0409389			0.0363129	0.0433227	0.0394246	0.0264503	0.0418618	0.0451144			0.0648862	0.0638937
	Raw data for the histogram		KIF5B to KIF13B								KIF5B to Rab6								KIF13B to Rab6								PAUF
			150.425	68.3938	117.954	176.102	156.733	111.524	165.31		69.295	13.5205	22.1016	154.486	34.986	39.3111			117.715	124.966	8.49042	116.197	10.6483	178.447			176.202	144.598
			177.097	36.013	30.7996	170.144	44.9483	161.879	13.4741		91.474	14.5466	145.828	144.221	1.57887	124.126			141.983	166.694	19.5447	49.3911	118.343	152.02			121.283	112.759
			154.108	14.0977	10.228	176.534	179.051	179.644	124.376		149.81	155.789	34.1127	176.797	5.06174	158.535			151.357	5.77216	30.4559	28.7585	48.5543	164.156			130.52	10.221
			139.255	27.39	8.10608	173.063	157.607	51.4067	96.2618		89.6396	52.8993	14.3051	177.89	93.9508	69.9153			16.0045	40.3731	140.538	30.9653	176.007	109.881			93.8173	146.523
			32.1767	64.5445	27.0235	173.36	138.789	53.1862	47.0407		50.3392	130.704	12.4755	144.377	119.104	43.4853			76.9026	6.85552	168.532	119.393	154.707	28.5336			101.846	154.776
			29.5717	145.878	31.7526	19.9734	91.7919	176.033	162.786		125.795	132.331	3.06876	63.0943	166.556	165.169			32.129	7.24074	161.409	22.2059	120.247	29.6089			134.035	8.84485
			147.777	170.083	100.569	50.0936	111.293	122.856	104.12		10.4215	2.86711	13.0199	24.4587	97.8607	114.259			12.7592	28.4339	167.386	6.59224	30.2535	153.841			24.4376	96.0709
			169.518	70.6715	176.876	165.62	0.722734	171.003	112.273		5.53252	6.51893	15.756	62.3276	7.28017	78.3592			22.4118	33.9191	179.225	149.557	58.7075	4.32699			130.291	28.6731
			139.518	11.287	79.6316	177.234	11.4042	96.671	55.6		19.5688	174.102	15.1108	80.6783	1.65142	2.03293			38.9367	50.5472	1.5348	178.855	124.066	1.92568			167.402	78.2762
			178.25	3.55978	125.921	179.148	2.64771	49.5087	22.8635		68.1731	23.3596	1.11323	171.568	6.05555	21.1114			24.6172	42.9977	1.14027	0.192024	38.3257	19.7942			121.408	176.551
			14.0453	43.081	153.637	20.9372	147.129	164.967	27.1864		11.8517	121.15	138.006	18.7387	1.39863	82.1758			18.7777	145.715	9.94805	4.80918	170.134	6.11774			155.687	151.435
			32.1134	20.1726	168.264	113.587	169.158	147.849	44.5842		17.6151	58.9863	18.035	38.9936	23.2377	130.948			14.3614	11.7359	107.786	132.525	27.5371	24.4213			145.636	168.534
			27.6801	53.8203	172.212	0.335968	152.774	106.625	157.908		18.1359	160.602	115.092	73.7034	8.28032	40.6207			17.1305	82.2372	15.7692	146.161	18.4826	106.346			125.475	132.576
			171.153	176.345	175.702	159.889	19.9577	15.303	150.862		19.1513	169.487	57.612	14.99	19.9949	76.3098			15.1987	27.2609	127.701	104.194	24.1382	57.2278			162.427	167.629
			152.962	106.64	172.388	99.0403	44.5965	166.789	151.317		6.22591	177.128	13.4056	155.12	0.582865	58.1737			32.8712	158.094	147.441	78.1826	140.963	35.8603			154.575	63.2664
			88.7738	178.89	171.695	176.148	10.3528	160.304	149.124		103.956	44.4697	1.1258	113.719	6.9249	82.7673			22.6308	43.5914	170.547	113.485	37.7362	75.0246			174.895	2.60381
			67.9546	99.5221	55.7737	174.921	28.7739	140.069	129.332		127.417	25.4625	19.2689	2.16233	35.0832	33.5027			38.7795	6.07888	174.777	88.3282	129.889	145.242			157.002	28.0659
			42.3395	12.1948	23.9052	59.8961	17.3054	145.012	172.939		20.0069	0.38424	21.8787	109.22	77.0228	122.269			17.8885	31.5068	141.976	80.5905	177.843	13.3306			164.21	85.4126
			3.54953	150.339	19.8983	76.5512	169.627	108.983	65.4308		58.7697	178.264	19.0122	165.597	93.9174	75.9511			25.8246	0.706801	25.1281	10.0941	118.686	18.3148			158.308	84.3684
			49.8756	158.845	23.739	69.7354	128.949	158.511	2.41468		119.901	20.6643	15.7269	11.1195	3.51214	4.92952			93.8503	15.7228	41.3365	52.3711	5.15537	1.37994			132.735	119.834
			71.4317	59.0926	154.678	48.1026	169.23	164.363	111.329		14.8047	22.348	17.4817	3.16471	2.60453	47.4295			49.9523	45.5512	174.149	144.001	16.6085	5.71308			1.17433	12.2854
			174.909	127.11	164.956	143.298	161.728	35.3749	3.58507		23.1104	104.94	6.98598	41.7787	65.2332	39.545			55.0804	19.7693	35.7296	70.3059	36.0913	93.0597			16.8014	8.92633
			92.0357	99.9244	174.733	173.02	131.822	166.745	8.66946		169.57	4.53618	4.62749	94.4259	75.0991	168.713			54.5223	48.8136	0.248207	31.7911	15.0857	15.0746			28.2888	179.798
			173.61	106.925	156.794	179.871	149.635	147.722	9.17961		6.09985	124.725	157.378	62.6495	144.271	150.617			120.192	15.4562	9.47535	16.0504	2.50805	57.9411			41.9072	145.403
			174.183	63.2633	169.156	154.048	132.202	95.2714	12.1202		11.9183	33.2025	8.55823	155.153	73.5375	163.003			62.3947	14.3547	170.28	24.6221	2.07487	74.3886			34.8174	110.531
			146.168	114.257	133.049	23.1366	161.679	81.2196	170.304		48.1391	4.97534	6.96471	166.656	63.5105	174.523			72.1885	5.72356	159.492	25.5858	26.586	8.07823			69.2449	155.932
			175.182	18.4503	147.728	29.3154	55.4613	51.979	153.06		162.914	20.4128	18.4628	154.774	54.3272	17.7381			53.4098	44.4886	172.132	21.4312	125.193	2.20283			4.3804	116.131
			113.14	158.899	174.583	141.034	111.493	36.8419	57.6558		28.2277	20.4998	174.589	3.35823	22.5585	151.359			46.8644	13.1519	5.588	13.7634	36.4026	1.36181			20.7948	148.379
			33.0292	114.895	161.84	41.983	66.7695	8.12351	170.555		6.23624	42.8728	149.105	0.602471	70.8954	109.125			40.7514	10.1072	5.87215	16.9298	6.65497	2.7657			18.4187	4.77542
			52.9389	105.744	74.6575	165.091	124.708	31.6242	153.558		144.685	150.723	144.266	7.69932	70.5238	114.368			59.1954	15.1465	4.76693	34.0457	10.7161	35.0709			5.23367	74.2199
			48.6835	70.4209	176.969	128.891	146.846	4.20051	176.019		176.098	40.4717	168.305	103.724	97.834	52.8411			37.4106	159.345	39.2741	7.58909	13.9891	8.54347			9.8488	170.503
			155.119	143.126	125.882	105.507	138.957	12.6074	161.774		44.6322	40.8984	129.711	3.11411	100.448	43.9929			33.3958	168.255	2.23549	1.78577	7.02514	36.6633			44.9856	134.442
			179.144	149.984	163.027	161.557	78.0599	26.4469	100.424		29.883	45.1486	42.7536	14.1453	104.165	22.2308			5.02755	155.724	6.45285	41.9978	40.2685	4.67878			20.3467	132.652
			113.952	14.8837	37.8234	135.385	16.0695	39.0107	49.0241		4.07996	168.14	84.2995	27.6386	83.3004	16.0076			16.1188	120.042	14.5447	26.0328	100.76	15.5382			19.0814	139.178
			176.966	179.11	162.696	173.194	6.67818	7.83291	4.44454		14.2864	72.2052	92.0318	41.927	111.48	81.8978			42.6702	159.089	98.9956	91.8471	59.9128	171.229			178.882	147.194
			151.07	171.703	137.845	179.612	65.4928	5.42026	91.4357		0.0293612	133.816	33.8304	59.4719	37.2187	12.6776			18.9552	157.387	30.5603	94.6479	49.8895	157.384			153.618	150.16
			166.122	12.6613	171.812	165.426	25.2971	27.2017	23.8446		10.8543	43.6049	8.29709	25.7974	98.3196	51.7689			46.7672	116.051	2.18556	38.7011	56.5594	171.776			133.981	125.791
			154.713	24.1797	58.5984	39.7644	11.2023	55.5533	173.561		50.563	13.0075	15.3241	60.6259	96.5947	12.8582			34.8664	42.5025	14.4662	32.2391	143.037	44.6289			37.0714	106.337
			99.042	11.013	132.718	9.16109	135.005	64.148	152.337		79.3441	170.868	6.75717	52.554	10.7933	34.7719			65.3637	22.5171	12.5846	17.4131	41.7103	33.3351			65.1041	88.7776
			171.702	107.406	159.974	98.09	175.326	143.898	91.0341		16.5902	31.5203	139.913	17.8433	4.49479	69.9951			35.8412	176.095	9.04933	98.5501	86.1122	25.0292			14.9522	106.218
			151.41	141.728	133.191	46.8978	131.772	159.159	33.736		11.9951	68.3737	3.88356	39.5273	8.5461	166.341			14.5824	98.814	16.3862	178.333	15.8456	164.603			46.5977	150.399
			147.252	144.078	100.633	98.0234	177.749	123.641	177.155		2.89009	124.418	2.43864	169.452	0.540692	171.813			28.8542	67.4448	13.8934	10.7989	80.6694	128.546			55.4025	144.954
			173.255	172.743	60.7026	174.435	164.168	26.0576	179.408		13.277	10.1588	4.12828	120.178	0.795664	139.348			2.94841	17.3974	55.1921	96.4095	27.7236	27.6446			24.5243	172.715
			126.787	42.2816	79.8224	99.9268	161.237	139.869	34.6755		0.986344	8.49317	3.85899	6.12517	69.534	6.42214			22.0041	1.33767	18.6071	13.4304	10.3574	18.41			38.1812	160.709
			33.9085	97.0601	108.968	84.1507	173.766	168.066	5.13516		3.01769	35.808	113.32	12.4331	14.902	31.894			28.9905	19.3881	17.9394	40.6017	3.80462	17.448			69.6936	175.449
			98.2108	63.1956	171.585	24.4534	178.421	65.4377	133.127		11.7551	105.107	154.381	54.8016	34.8537	72.7633			27.7556	7.63042	1.02157	167.587	13.5126	28.3129			64.9077	67.5266
			165.845	56.4136	144.826	179.516	175.828	134.772	161.014		3.6774	98.7087	154.517	16.3629	10.875	91.7166			50.3357	127.844	14.1503	36.5146	13.3721	53.2876			142.62	46.4837
			10.9603	50.3242	6.06638	163.714	76.6801	152.955	33.8283		13.0252	1.56981	109.369	44.7761	20.6708	43.0916			71.7801	85.5275	9.01466	109.627	6.00383	65.2112			132.852	41.9197
			169.574	16.3803	9.05981	132.397	117.085	122.645	152.457		3.24248	150.512	55.011	17.5092	9.22073	144.217			153.546	139.402	8.20118	156.113	0.541474	54.6934			5.00339	46.0625
			131.577	39.6107	76.5538	33.2566	153.939	105.794	127.735		16.4599	130.288	59.7991	20.5824	11.7489	8.82823			109.95	162.236	6.04442	141.828	7.5884	116.937			46.5821	16.642
			128.401	123.739	2.68159	7.72077	173.589	175.126	173.878		22.3917	18.2203	10.0069	4.40047	11.059	46.2089			93.2264	129.051	2.89856	1.76421	6.65845	57.9389			148.988	54.5425
			62.755	1.56915	173.716	158.376	166.197	52.4207	164.178		44.5736	31.1347	6.49851	34.5588	5.10184	5.09558			141.798	105.372	25.0726	5.54542	5.78468	96.9013			98.0157	50.448
			170.544	1.36437	61.8967	136.916	0.0106023	98.0251	7.63041		25.484	8.4351	1.50496	28.4805	5.40665	8.21555			28.38	100.376	17.4186	74.4576	11.3382	73.739			131.384	99.6402
			29.7835	149.608	116.726	93.3176	170.44	84.2831	128.018		30.2359	6.61593	10.1631	0.489948	5.75779	120.108			14.0726	138.511	15.4921	136.691	155.531	55.1561			170.293	99.8982
			139.433	21.4599	111.157	139.824	164.926	48.6997	109.323		24.0968	119.74	17.0249	166.974	6.70183	32.4758			31.7493	61.7608	7.05226	23.0998	23.9327	55.0351			89.6392	76.2489
			99.7661	110.397	80.6116	120.348	139.977	113.144	38.3443		157.896	4.91102	157.505	20.6314	62.4255	160.379			35.5938	59.2216	68.93	23.9207	35.8683	38.7077			37.7062	112.066
			103.634	24.2464	39.9275	28.079	169.466	122.355	147.161		173.95	47.7908	4.0356	10.4027	14.9314	108.399			7.67831	82.2843	3.04269	3.29784	48.971	73.1268			115.387	174.007
			105.761	70.4454	56.0757	116.699	179.789	38.4771	138.583		65.3077	113.099	147.528	5.5189	23.594	169.032			12.978	0.383953	3.62311	10.0781	40.8362	47.3885			95.1255	74.4773
			147.748	168.271	2.62202	160.304	142.4	1.40619	178.954		103.832	112.049	0.180101	8.4047	72.2843	101.838			37.9845	148.874	3.81253	9.61313	75.8287	27.0543			127.234	111.914
			161.011	174.484	120.573	120.123	175.856	177.225	166.614		169.55	147.071	71.7925	9.16325	2.07504	57.7193			75.3107	18.2717	4.96119	1.40652	81.2557	2.08305			140.022	111.675
			173.493	49.6095	176.037	83.886	122.771	3.48968	45.3852		166.918	56.3601	86.5875	34.4026	21.4948	102.057			5.44454	59.0182	6.30868	0.0277895	112.97	17.7772			169.343	173.809
				20.3392	161.536	0.377224	44.5273	36.5118	38.8131		132.541	9.0291	96.4631	50.8588	29.9714	91.3913			26.5544	96.7447	5.96584	19.6856	138.815	112.236			157.158	74.9051
				124.854	15.4514	57.4477	147.66	161.764	148.436		20.5555	7.08466	109.016	158.553	56.9634	71.1627			71.9479	99.4186	9.82616	151.506	54.3496	1.25061			27.8907	31.8464
				142.654	152.627	64.5468	46.2796	72.1797	2.56973		5.47523	10.7354	41.8113	1.98477	23.4076	111.755			113.707	136.333	1.25488	2.88937	21.0336	36.594			81.5505	135.098
				13.2461	116.006	146.112	154.944	90.0019	167.603		75.4894	38.9194	129.894	13.9621	34.2343	139.846			59.7715	57.5528	5.98093	2.36958	112.027	28.2542			88.5785	21.4519
				154.874	177.57	112.891	174.673	156.648	71.0803		42.5645	18.5126	52.5698	25.1759	15.4258	125.143			112.795	135.637	18.5433	161.498	30.1328	156.853			6.68487	6.6805
				141.206	56.5059	72.2034	164.928	158.434	30.7833		135.005	40.0925	53.4788	5.51724	10.2997	176.624			162.962	25.7035	75.966	143.198	153.065	124.687			170.856	40.352
				98.7827	177.703	159.84	165.605	152.452	57.4787		171.006	103.176	18.7613	32.2332	17.6196	128.979			11.3593	17.2869	88.2418	19.2854	146.621	3.84413			121.907	118.045
				33.9776	11.2479	158.907	80.1214	14.4314	56.3126		20.0879	165.407	58.2191	1.95853	42.8062	177.927			39.8096	16.2219	139.986	2.67478	95.4781	15.2405			167.343	17.4589
				13.3589	136.897	161.274	58.2055	170.894	92.7541		59.2936	123.289	178.453	20.167	15.298	36.2741			61.2822	39.0583	28.8516	0.724342	20.1221	10.3798			3.81504	51.8264
				33.9573	104.161	144.509	52.3852	74.629	102.312		124.727	167.539	57.5147	10.8737	4.15214	44.596			31.0554	43.3212	138.285	20.3739	156.608	33.1846			64.9988	105.063
				10.9926	126.948	165.121	142.89	67.5593	176.605		161.605	100.066	85.0357	33.4354	19.5807	175.017			0.0481877	0.588476	50.5093	25.613	31.8698	57.7061			173.648	175.568
				53.1478	62.541	167.363	173.391	59.1079	1.17216		156.724	10.9406	81.65	46.0229	0.786642	54.7409			60.8104	10.9048	179.192	6.49834	14.3499	134.577			123.177	154.819
				5.55542	82.6647	179.52	149.978	18.6319	139.648		151.662	98.404	56.4028	21.276	5.84501	72.8194			5.56848	32.3817	178.53	24.3378	2.43078	172.747			135.88	160.779
				73.4059	115.668	119.754	7.36711	94.9501	143.039		166.29	21.6938	4.87771	0.45271	13.2799	115.303			46.8511	23.3622	142.484	44.0171	37.0631	102.429			165.038	135.994
				43.1788	166.192	41.2667	151.471	165.849	103.133		164.458	3.90239	2.7758	8.59995	64.6527	140.631			10.1918	161.275	8.65209	4.67179	39.6018	12.8925			145.816	159.361
				19.7379	36.514	79.4709	138.123	5.6338	50.2632		146.486	4.66122	12.2476	26.0129	3.17801	65.7996			58.7852	173.627	78.7651	27.6829	26.2274	149.753			15.7079	159.477
				47.2294	175.787	139.37	12.5657	41.3114	97.5141		98.2471	68.6167	5.92521	2.40715	160.668	20.145			73.3438	164.84	38.4137	165.199	1.05114	144.116			147.173	150.557
				146.758	133.438	17.4628	69.1425	136.985	135.267		0.790388	130.832	51.5832	8.43848	164.031	52.955			155.34	4.88526	60.8335	177.782	2.67989	39.9733			127.788	149.824
				119.136	86.7451	12.3355	10.0949	146.007	152.417		9.25846	26.7559	143.058	8.09497	167.555	154.05			175.874	20.638	4.25652	69.981	9.33479	108.829			21.8914	18.0934
				44.5526	44.7763	167.475	63.5361	161.432	66.1987		10.6068	22.7168	148.253	27.2281	23.7783	143.824			78.5525	10.1079	4.87149	105.448	4.70983	28.2202			34.7661	137.912
				27.0661	122.379	178.391	32.1385	173.518	176.856		11.1246	18.2703	76.9129	5.07885	78.8549	30.3942			78.2762	102.317	16.0492	4.60207	0.945296	48.0224			39.1797	126.925
				164.17	167.247	116.285	14.7681	168.393	24.256		11.0638	5.14768	35.7451	13.5221	95.4437	92.5288			83.3885	50.9489	3.57372	6.74186	6.04869	0.413797			65.1484	175.659
				171.963	57.2447	153.193	160.172	69.075	17.7193		9.34345	12.858	13.2732	10.3101	86.555	5.92673			17.5442	50.5448	9.28013	19.5557	27.5756	51.5456			28.0611	147.129
				19.869	8.03993	135.793	59.8554	165.111	3.15021		102.015	92.9353	14.3528	10.7935	55.4229	76.433			34.683	20.3146	82.9544	15.2294	19.102	42.3441			46.3746	72.2161
				138.578	89.7988	145.42	171.664	36.5049	59.3034		6.58256	125.25	10.4069	8.96234	16.4215	9.76389			18.3199	4.71473	126.535	15.6509	10.9825	35.8508			62.5065	169.58
				25.8357	111.533	24.1761	85.4798	172.781	122.622		11.9001	167.892	9.85591	1.61977	23.1417	4.73479			18.0528	76.2962	155.867	49.3514	8.5369	3.01173			165.832	30.2411
				152.325	138.59	35.8927	40.6532	127.096	13.1414		6.05625	55.8075	3.86452	22.5812	159.729	5.60803			22.5633	94.1747	10.9906	149.747	0.700033	23.3538			138.363	159.197
				76.249	161.728	76.2798	108.739	170.762	157.372		177.915	48.6337	0.713071	2.19339	145.334	78.2866			47.1123	153.864	12.6446	97.8813	5.4399	11.921			88.5439	19.4577
				43.2103	160.558	110.402	160.583	57.5801	2.83905		57.5319	16.3801	11.9248	1.84955	88.1644	24.1424			166.967	36.8927	11.5962	43.6818	13.8951	24.0299			93.5276	172.998
				46.8871	133.784	54.1783	159.199	178.017	90.4788		173.073	161.638	6.68286	178.983	82.8085	112.598			144.779	11.9148	4.31724	44.7624	4.09542	161.228			154.565	176.7
				153.178	162.325	114.054	170.113	145.183	176.817		126.988	101.066	9.13178	5.67966	50.5369	10.4861			91.3714	171.111	25.4739	12.774	11.9706	21.4829			141.702	20.5124
				97.1345	33.8975	159.913	141.882	144.758	167.599		52.664	130.744	48.4555	9.28746	9.75849	170.781			56.3034	14.0301	44.0622	11.1072	8.71707	15.3855			85.6117	47.941
				19.8479	4.11937	142.133	135.496	174.572	35.1569		41.2078	126.41	109.445	80.6949	34.4651	141.506			25.4907	54.8105	156.856	0.00951767	1.5052	22.6417			162.73	19.3916
				165.937	27.5376	56.6988	26.797	27.4444	139.951		18.5672	157.2	26.7895	39.1923	119.43	48.4292			51.4143	30.2088	166.101	32.1011	28.8912	29.268			155.913	144.21
				144.894	97.373	12.3888	148.02	147.537	85.12		39.0705	162.138	10.4434	172.234	44.7227	151.78			53.0824	18.1361	138.926	44.7225	35.1777	178.88			146.922	29.2076
				149.994	80.1707	166.919	168.95	95.303	62.0383		66.6123	46.9046	35.1184	7.59342	161.838	151.097			46.1032	13.2541	0.200399	124.064	4.2791	85.323			113.051	14.4486
				172.34	160.382	143.891	179.075	20.8708	39.8831		16.5591	62.4533	152.773	26.4685	29.3339	39.5525			40.4207	12.9252	23.2621	120.534	17.3088	9.14884			161.197	43.0068
				11.9446	170.025	43.1108	58.5643	170.513	174.516		0.0438974	57.9366	157.947	46.0786	168.875	34.2193			86.3448	84.2061	15.4858	137.044	28.8361	48.8146			151.016	11.0833
				51.856	153.898	32.2504	166.521	125.428	163.855		11.0105	58.0852	102.963	24.0415	36.727	122.652			165.794	101.112	150.43	32.2444	35.8883	44.4629			68.6843	14.9973
				4.69402	33.3437	97.5638	171.995	152.818	169.677		29.8307	106.91	18.1967	117.339	116.451	141.506			144.311	118.248	61.3185	8.14279	98.3757	83.9861			93.2367	176.343
				32.5041	3.02795	28.7408	127.049	152.909	17.6097		62.2244	115.546	0.49341	76.388	107.72	85.8046			54.9154	81.9097	163.742	8.10445	20.4513	169.811			23.0911	164.296
				87.6924	140.992	14.1244	63.4953	129.916	8.49216		161.693	131.587	107.01	63.8788	37.2414	134.704			41.4624	107.664	169.263	11.8083	11.1882	176.623			5.485	24.5619
				176.453	95.4728	176.341	73.2484	97.5878	152.274		163.783	42.7875	128.51	158.47	174.915	37.3857			89.2815	6.23336	0.449072	3.25651	14.1945	148.41			35.2531	108.962
				172.864	97.8475	165.527	132.125	65.6862	154.59		27.7109	18.8397	7.14812	102.55	4.73199	12.6979			107.648	5.5048	111.516	7.65992	3.7999	168.897			56.5405	151.578
				61.133	170.54	146.837	172.899	10.1783	172.048		5.59662	0.833543	19.6415	55.183	12.6583	171.981			37.0161	18.0862	19.5859	13.3894	5.9436	5.70083			90.3559	129.379
				14.8618	131.651	145.997	153.885	118.196	4.95871		157.155	18.587	16.1911	123.987	123.196	173.889			44.8186	38.8441	3.89622	26.2088	4.52592	8.26253			94.0044	148.867
				4.81646	88.4221	27.1649	44.8146	133.774	157.642		158.522	179.114	47.0535	21.7088	125.856	111.14			128.169	46.3879	0.762077	7.13393	11.0492	109.235			155.289	125.041
				50.2114	97.0968	37.1179	112.17	115.736	87.8115		147.927	137.23	9.01116	93.1294	63.6034	149.417			157.541	34.8845	9.09115	37.6092	23.0047	148.571			175.628	8.44921
				168.887	149.751	14.9539	171.753	79.4394	71.1248		45.6682	148.222	142.73	105.696	57.8701	129.779			77.2688	48.6443	40.2893	0.708975	2.1167	123.952			168.356	70.8999
				21.6746	45.8995	26.1644	153.477	173.926	162.551		132.501	14.5025	140.357	24.7673	8.55757	28.32			119.46	23.7934	28.7821	4.2742	4.88278	105.331			169.754	97.4122
				118.147	64.685	75.0989	2.35105	177.01	169.468		9.71769	15.5914	152.178	3.77022	34.7812	124.737			67.6776	72.576	127.775	52.5884	22.6694	145.692			127.941	96.1204
				130.38	76.7604	172.179	141.58	65.3613	2.9259		13.6576	13.2494	31.6839	1.10361	7.39527	0.356301			78.4599	106.038	178.703	14.7303	81.5527	22.108			163.851	103.502
				175.222	135.884	104.895	173.108	155.868	36.7496		117.674	38.2614	27.4857	16.9105	119.467	15.234			78.4674	141.377	36.2165	24.669	24.7359	37.6248			162.969	50.2062
				157.74	138.035	6.4714	160.955	0.491351	173.569		178.179	55.7366	9.74961	7.93094	9.09398	125.479			167.971	5.30351	8.92511	2.04803	99.589	73.2074			159.891	84.1393
				69.3677	76.5129	168.362	12.2721	135.986	167.298		149.22	4.55759	49.3079	137.201	18.0128	164.405			3.74984	49.0809	83.5369	63.5748	11.6827	85.8271			74.1185	64.7753
				1.52021	14.5547	113.355	145.908	176.12	145.902		164.56	22.0841	11.3664	125.994	125.038	106.636			55.8777	48.0297	142.099	38.1025	88.0796	14.8432			109.987	150.009
				161.662	145.46	175.875	175.248	122.976	166.059		21.0046	7.32168	98.4543	166.646	105.608	161.591			143.264	59.5523	6.47147	26.7508	100.914	63.8333			124.648	103.384
				5.69893	72.0322	168.185	32.4285	133.511	158.392		4.36813	14.0057	151.918	167.735	14.914	44.7643			165.908	9.52943	21.4166	25.887	10.8241	34.3101			95.4735	36.4447
				1.6826	3.07938	145.545	128.982	30.419	161.157		1.91355	15.0555	160.311	174.532	17.8316	95.7954			179.973	43.4504	35.1472	46.1619	27.7363	55.8338			101.834	45.7118
				40.445	59.9498	77.7656	175.832	114.709	174.703		15.7629	39.7674	141.268	171.425	3.57591	47.7339			133.886	17.9865	6.02843	32.75	11.7083	160.251			37.1827	157.011
				9.83672	128.321	42.0817	167.997	171.593	49.0707		139.264	32.1655	25.4171	74.1892	47.353	23.8675			16.4612	29.5816	9.55203	23.1605	166.28	29.8051			167.331	158.577
				29.0019	112.971	33.4898	174.789	157.414	37.7755		177.142	12.7324	151.239	136.252	94.6781	13.5353			53.6143	4.43787	0.766737	35.5735	6.11458	59.4006			178.622	135.998
				137.279	4.51343	179.169	156.893	129.837	146.454		104.371	5.07789	144.159	3.79921	40.004	107.98			12.767	2.50919	18.384	59.162	5.95217	39.2978			179.239	107.844
				110.465	142.036	176.677	151.031	9.46521	53.1619		83.991	0.123022	70.2632	167.645	1.52802	111.417			104.055	22.8686	97.559	33.9314	11.9956	72.3546			31.0239	103.401
				109.246	175.185	37.7716	8.72109	17.0444	124.999		17.8464	163.528	27.3692	89.9735	104.014	149.092			51.0626	101.561	11.888	46.4287	2.6732	105.392			9.36819	23.0009
				174.844	106.171	58.6031	14.2826	154.953	135.919		5.88339	51.6916	85.7167	47.8127	23.245	93.4792			51.4532	78.1837	26.4564	107.24	2.09634	29.6554			33.3509	65.5326
				9.71277	62.0964	52.036	161.006	149.709	149.942		0.831944	137.978	107.253	82.4351	6.02035	86.37			113.631	9.08451	39.1232	157.359	4.39426	24.949			138.685	117.474
				44.2228	166.346	29.1337	166.333	72.4163	171.978		16.7883	66.1239	119.375	141.935	15.5903	179.011			141.892	72.618	31.0125	171.387	2.73538	173.2			144.778	167.289
				135.69	65.7349	92.8184	2.14479	110.36	41.1468		47.0056	108.868	168.635	174.03	12.9421	47.7768			108.795	122.662	44.392	167.742	13.2787	7.53128			175.579	177.091
				160.914	176.79	137.661	27.1076	8.86113	2.42856		19.4062	22.5078	145.25	63.792	96.415	77.8521			108.472	72.5126	89.4385	52.2784	14.8482	63.1423			137.391	23.2111
				17.6039	153.774	166.884	7.48593	177.219	156.751		57.1305	15.8397	167.083	168.425	154.397	130.196			79.3287	54.9021	40.628	170.779	1.03059	4.59544			165.905	176.727
				149.741	156.589	117.83	166.458	45.5227	171.87		20.548	18.5338	5.91669	36.7145	38.0194	121.826			92.7496	40.2973	126.507	126.075	171.512	80.3376			169.199	126.414
				18.6593	22.6316	153.865	170.425	121.202	149.934		142.768	32.2483	23.3216	8.57363	25.3975	5.31893			62.7248	59.8226	7.93446	127.665	113.613	5.30035			178.423	160.409
				36.8352	51.8661	111.877	179.775	0.546553	169.634		35.3331	33.7048	122.626	159.769	2.27516	20.2868			36.6818	11.1103	32.7463	32.6629	35.4249	24.4268			156.69	45.1331
				179.434	29.8819	87.3658	13.8387	29.4295	174.142		45.6682	87.8607	147.706	146.861	43.1378	38.7428			119.378	4.64207	67.4151	24.9941	69.3345	21.2235			153.259	48.4523
				9.80426	5.6795	51.5658	40.4885	8.9719	155.657		0.522237	59.5562	133.856	139.911	12.7798	97.0905			150.685	8.67422	45.6446	23.1368	104.017	16.561			91.0626	4.91773
				91.5481	36.0767	5.71016	57.0043	11.0267	167.659		17.071	96.3697	137.413	95.1902	25.8843	122.532			141.403	62.1954	30.584	37.5343	45.1282	1.01682			112.064	174.882
				19.0331	47.116	167.825	21.0629	8.57723	130.147		6.83475	71.3585	30.3371	18.2382	9.22747	69.7921			179.309	2.23493	7.93731	61.3453	23.7873	163.915			32.5892	75.8095
				74.5432	9.70217	157.262	142.569	59.9241	158.707		4.75226	99.8795	14.381	37.4377	13.1692	20.4417			164.58	12.086	117.026	46.7917	21.7171	166.199			64.5555	122.495
				134.468	8.57101	175.135	158.491	103.383	175.219		11.0121	79.5161	13.2791	18.8547	27.1726	9.82609			91.4793	20.2776	1.72372	50.107	18.392	4.68171			41.6505	142.752
				169.069	25.1566	61.373	60.0889	121.789	175.707		40.9385	131.488	179.684	46.1878	6.13918	139.366			52.1729	5.54586	122.883	39.7761	13.6111	23.9426			12.1358	13.8313
				155.013	102.848	103.345	148.198	155.592	176.021		0.167199	92.1337	30.8523	3.5408	19.6133	176.475			1.26666	0.237862	41.3236	23.1484	21.5746	98.9548			121.026	18.9482
				111.788	151.375	68.2476	113.935	79.486	174.239		14.0634	135.613	177.679	3.91668	10.094	106.904			88.4751	18.7123	9.53585	150.045	20.9219	88.8296			49.7061	32.0088
				158.159	148.663	92.2722	145.966	124.911	178.709		24.6856	153.007	49.8714	23.2307	8.57176	128.786			26.106	15.9453	6.71263	147.07	40.9418	37.0284			17.2626	76.3302
				145.498	55.5184	173.762	32.1552	152.616	161.266		2.71466	24.0766	80.6916	10.5402	5.48351	16.9773			50.0524	8.07272	18.0796	91.3445	41.8068	27.4245			30.4096	18.8041
				105.181	14.5216	11.9382	11.2897	93.7453	174.015		72.1921	37.0831	74.252	43.2713	28.394	65.17			34.8053	2.70933	32.5241	26.8516	20.534	10.4396			88.8022	48.7251
				170.81	179.812	70.3998	85.9137	160.907	179.684		155.519	20.0676	104.392	48.6383	14.1809	68.7046			14.0705	1.4447	60.2259	17.2481	149.372	100.725			106.351	30.6413
				90.0238	152.424	78.7009	145.494	73.9611	155.364		14.942	48.0024	21.6414	21.5831	24.6808	80.212			35.6769	13.2272	59.9042	32.818	11.1828	1.30541			124.149	102.927
				9.08931	75.6867	99.6502	18.8009	157.191	150.709		29.0637	65.4927	10.5173	69.4167	4.74612	170.627			39.5551	29.0719	63.0745	5.62784	57.1856	159.744			97.8005	116.584
				44.4994	97.6584	151.791	153.751	154.232	173.87		33.0036	23.6188	59.2378	3.59258	4.97849	5.28822			40.6612	10.781	97.4419	6.04817	45.6838	141.136			124.217	60.2557
				37.7123	159.639	168.635	175.311	157.963	174.934		31.0104	26.9727	9.2279	26.4609	97.2286	170.073			71.2028	41.605	94.5361	39.9428	154.041	108.92			165.65	67.8539
				79.8126	158.091	179.054	175.623	177.979	178.374		40.7291	69.9193	7.71782	68.617	27.8956	104.506			110.43	3.92436	103.726	9.66164	164.554	3.0609			141.882	127.632
				44.1035	165.982	135.302	32.2976	50.7245	179.94		7.46069	143.088	36.5794	54.0211	10.6989	128.169			74.7739	126.906	3.48783	59.8334	174.759	12.3227			11.2119	3.50185
				8.5588	177.115	174.798	51.6346	47.5234	56.3833		2.48088	1.89506	80.8361	100.464	66.16	87.0828			90.4597	118.666	169.427	135.588	42.31	2.54154			2.97401	158.234
				57.8464	140.257	145.316	8.99796	142.355	93.0709		9.28607	44.5778	117.601	100.857	28.0021	15.0003			49.8376	133.419	3.12214	42.4584	27.8846	12.7281			26.4732	6.43535
				179.837	147.145	173.564	0.165884	160.554	174.238		2.26974	19.0832	117.206	27.0604	9.2884	14.1606			28.9779	14.2895	11.5744	160.503	53.3945	63.3243			7.22021	116.725
				40.2094	39.0287	156.297	13.6256	86.4864	163.288		43.3615	107.839	100.067	4.41968	174.882	95.2832			2.23763	5.15091	4.87562	173.654	18.403	80.2217			54.2179	16.1205
				33.1537	101.363	96.3112	155.331	41.1813	44.8699		25.0216	138.757	161.633	18.0881	147.036	76.3739			70.7254	2.31229	0.996995	60.5071	54.1142	163.678			95.7867	58.8506
				66.1093	149.736	173.263	145.539	128.959	113.698		2.53496	54.9201	107.001	74.6653	21.0156	110.069			75.1432	23.2296	23.3539	136.652	65.7631	24.8118			66.6273	146.441
				50.8717	47.3527	175.046	113.889	36.053	170.437		6.18874	156.291	108.79	26.2074	36.6151	47.9385			105.49	12.5713	96.1491	123.374	57.5989	36.1647			176.105	143.004
				1.03348	129.602	150.266	121.025	36.7231	22.9985		30.7721	16.8109	4.64612	22.603	36.4092	168.627			166.038	8.07974	17.6299	82.4949	141.199	28.3579			139.051	58.0577
				48.1384	131.202	4.11349	113.42	168.735	13.2383		6.09105	55.8366	63.4681	30.4849	11.4679	42.8153			26.7596	0.871503	0.301219	108.979	12.6469	15.9868			161.809	148.56
				162.05	37.6491	176.682	144.349	161.07	177.008		6.88187	16.4582	30.4233	16.4081	30.6978	100.042			149.637	2.55653	3.0328	24.6102	74.0209	6.38394			142.908	112.418
				166.349	136.125	165.699	171.145	148.549	170.725		9.30707	39.1264	56.9637	5.18413	20.134	7.54048			165.914	5.10923	35.5271	107.531	16.63	84.219			157.867	82.127
				171.983	12.5678	150.632	122.203	162.129	22.4924		0.735127	67.1066	65.2166	46.6724	5.9414	121.27			175.344	2.38507	30.0949	115.568	15.9922	126.03			178.665	170.991
				28.1405	23.6988	67.0243	54.6578	95.632	175.221		2.56407	39.4602	71.5678	41.407	145.522	120.992			155.542	72.8457	9.20987	108.928	11.6315	170.71			161.291	127.203
				5.56843	161.129	97.1964	22.3029	8.75086	163.411		10.1953	143.457	110.721	10.4585	178.085	60.1673			170.965	39.7068	9.32439	103.296	10.2402	81.5429			36.4688	11.2049
				9.34638	39.2248	64.9225	114.438	35.9738	171.753		3.71617	23.3033	58.7261	1.54324	52.551	146.845			113.072	0.548784	14.4619	2.06315	15.2448	106.194			76.8271	164.648
				5.20353	33.9183	55.8843	149.373	15.1354	142.893		4.07807	10.9956	136.715	27.0235	7.70774	5.97492			93.8687	108.528	42.5558	168.575	113.805	67.619			88.1226	35.64
				70.8253	38.9357	3.77214	177.083	6.15733	129.086		10.0647	125.72	118.396	22.5683	5.62835	37.4757			145.493	3.77088	1.30416	113.496	94.0159	98.5242			98.1858	132.081
				155.571	161.509	67.2982	123.447	74.1056	179.306		6.4477	28.5237	83.1843	69.1953	124.544	150.86			156.647	44.4234	22.6571	93.6596	118.67	80.4545			139.594	73.7999
				26.4741	150.429	125.015	161.254	11.6753	141.721		0.638408	118.417	98.784	4.39256	70.6036	132.646			141.054	4.65875	44.9705	151.927	64.4956	62.6954			28.4911	33.6729
				38.2228	164.603	1.14772	173.118	137.462	178.434		2.43826	172.691	40.597	33.5395	153.696	127.609			11.2079	50.1643	42.1411	18.3395	52.7718	142.158			1.57041	168.861
				159.856	2.66952	137.524	68.1646	141.138	105.898		7.1753	60.9076	42.9208	52.2197	127.45	126.904			61.7538	21.2868	78.7526	17.3202	59.868	75.2734			8.5137	164.565
				170.461	20.6021	166.918	154.388	171.016	171.704		8.74501	22.862	15.5131	14.0532	152.738	148.138			125.953	174.938	46.5701	6.63296	10.6806	25.9527			18.8737	120.34
				19.6824	153.254	49.569	130.216	170.208	168.955		3.7804	1.52434	157.828	11.3867	177.815	60.6257			179.758	94.5157	34.5132	13.7973	27.0501	8.55625			138.561	155.92
				55.9132	110.559	6.78716	116.243	175.225	127.09		140.535	15.041	0.247692	2.01197	88.9116	149.408			159.55	35.8607	102.753	68.0506	6.13374	20.172			67.4719	63.961
				176.413	41.3837	42.3849	138.488	175.9	100.873		149.221	29.1296	163.363	32.0631	7.39548	82.2407			133.074	169.332	30.4871	106.013	61.6116	176.436			179.003	53.0261
				29.2965	136.407	13.3709	175.615	152.642	144.581		38.2367	14.4704	172.387	45.2518	19.0842	19.2303			106.157	107.523	8.14922	128.931	7.45364	162.54			90.3606	152.888
				17.515	6.10418	148.281	28.2068	173.332	54.4602		21.2566	10.5992	164.616	105.851	67.3283	20.7159			167.711	68.4176	19.2344	114.795	168.733	19.3552			21.4288	86.2359
				170.52	10.9653	27.3786	10.736	165.186	112.03		73.1501	12.2234	171.242	15.3216	104.775	18.2528			150.464	29.7087	50.9352	149.407	72.0059	11.0623			142.793	7.5231
				44.3758	41.1482	4.32969	176.542	129.871	86.7211		137.592	30.0751	4.72146	173.026	22.3498	160.323			83.8711	22.803	106.693	128.018	26.7149	59.5275			93.6602	85.1398
				100.758	21.7609	61.6542	137.149	21.785	115.126		23.1978	49.3919	1.46669	179.231	100.798	81.14			106.83	20.2332	127.164	12.3289	53.9151	83.1865			140.847	40.5197
				150.389	40.5146	144.013	161.681	30.8823	141.004		10.4166	34.4682	56.5492	160.09	111.568	123.527			45.1209	54.0178	31.0485	135.561	41.6858	1.1141			167.828	128.235
				122.957	43.4004	41.3502	125.551	164.639	131.37		12.202	44.6583	32.921	70.7473	39.6149	175.304			15.3469	61.3024	60.0644	65.1303	68.9265	49.9306			118.842	18.543
				144.685	127.555	23.5624	8.69389	172.515	43.1444		48.4873	52.3133	133.148	40.2062	28.4818	2.65935			45.8578	64.9765	40.8256	43.6656	30.7779	14.3609			115.959	151.842
				23.9478	10.8634	4.86569	36.9464	152.313	37.7724		37.3438	12.8868	140.684	16.4198	40.8214	16.7353			163.86	23.3977	117.455	64.4274	20.5709	38.2368			116.135	119.627
				52.36	123.156	97.0713	87.0188	128.035	43.5262		42.6961	101.857	52.3817	15.2959	3.12877	150.925			121.545	45.4076	150.561	79.4143	56.7571	116.405			53.8216	122.371
				162.671	76.3164	149.643	86.2237	89.6281	33.7741		4.60572	165.006	68.5446	37.285	14.1666	11.6797			52.0765	39.3818	5.76714	99.0363	110.588	64.3017			18.9189	115.412
				128.253	60.5964	84.3399	130.784	25.8985	50.829		78.2285	43.7304	99.3834	175.675	7.67288	86.9968			42.4527	36.1271	91.8063	116.16	18.6266	66.5824			91.8221	146.205
				95.4949	157.953	115.974	141.123	43.8424	163.307		7.01207	131.517	72.0516	153.505	26.1891	11.3138			146.337	56.7608	16.9173	21.8549	45.1256	119.303			147.593	139.664
				95.7064	38.4096	159.153	62.3663	80.2114	161.772		23.8433	57.62	99.2548	165.242	18.7392	120.61			77.943	34.6374	78.4195	74.1637	1.07369	1.69775			164.316	37.137
				55.96	152.033	168.075	139.269	109.075	152.863		128.394	65.8109	112.458	28.1776	13.2489	63.599			12.9647	82.4076	32.414	24.9011	22.5321	1.89487			128.99	54.4545
				6.736	106.93	23.0705	161.504	57.287	114.801		160.402	87.8391	104.513	53.9401	6.99873	179.371			113.915	5.70305	177.499	6.38406	91.6155	7.68012			168.614	158.473
				34.353	48.9289	31.0873	5.50414	71.4477	102.56		153.828	123.79	112.373	72.8605	4.37986	83.4353			151.126	23.0131	144.98	23.4881	118.595	2.70445			167.649	82.8926
				10.5449	34.9817	135.626	6.97382	154.63	13.6541		177.453	139.692	60.905	40.7784	3.25057	35.0343			132.232	36.2617	18.3871	43.1995	136.042	3.21308			173.317	177.26
				177.586	166.244	41.3437	3.51931	153.321	23.4435		128.804	69.8852	25.8914	62.279	8.68334	33.6439			26.6592	108.775	25.0198	36.6489	16.7167	17.627			178.67	4.31789
				60.5621	149.849	23.6861	8.27166	27.2873	10.2129		139.649	32.6841	14.7846	47.5155	13.1471	6.82557			36.9211	84.399	42.4328	60.4847	52.203	8.4124			141.496	86.3553
				76.5759	166.556	17.0106	84.8705	71.3278	35.0929		176.053	72.6353	43.4367	144.941	2.26197	25.4866			168.279	129.926	11.5861	31.3766	22.6825	17.19			160.123	82.5892
				82.2124	34.2358	147.445	153.039	22.3508	4.82307		62.0437	153.381	71.1039	6.22933	7.42307	96.8412			16.7783	34.165	21.6238	6.14209	10.1687	11.6583			169.725	95.7262
				17.6728	32.0977	22.3791	36.1548	171.008	17.135		24.92	134.705	155.494	72.0129	17.5876	4.48776			20.0998	172.116	30.0029	28.0012	52.8142	23.1976			161.737	73.4972
				159.749	152.812	21.679	105.915	113.606	13.612		50.8066	160.134	20.6165	98.5099	61.943	34.0359			8.58716	121.33	36.8785	9.51061	92.8625	11.776			174.253	90.2214
				155.605	70.1459	175.011	120.52	145.202	39.9133		46.5725	159.952	10.0336	141.169	77.5723	59.0649			6.9386	6.2868	152.831	41.9921	111.758	22.807			168.913	155.358
				178.316	6.84748	83.7937	173.837	101.816	2.45682		34.5413	43.2513	19.8655	11.6015	6.86145	155.646			70.3291	13.5471	170.435	154.975	143.285	1.27566			148.083	96.7262
				57.9242	91.9717	61.0913	41.2974	161.235	14.0693		114.728	132.764	41.5792	147.199	167.462	135.61			81.2144	168.442	63.0648	7.5618	113.191	119.978			164.515	114.2
				3.67319	44.8936	32.3679	92.7692	5.65889	157.078		103.177	130.484	57.1655	40.7344	9.68714	52.9953			115.921	156.592	0.759807	31.2956	57.3052	83.7114			169.469	156.91
				59.551	166.548	46.0776	173.056	114.205	162.707		42.7245	7.30761	32.3903	88.337	76.1317	144.327			20.1762	176.079	18.6833	55.8793	33.9409	23.2144			159.946	35.3555
				152.834	113.445	36.7629	65.1357	51.1247	153.425		26.1908	69.2263	75.5442	11.2841	28.5265	20.4512			2.01257	22.6633	92.2738	40.4119	2.00021	13.6383			151.827	100.287
				2.13155	158.684	51.3654	126.65	58.8838	39.4583		30.256	64.5258	172.378	20.4805	60.9947	141.483			1.80075	6.74916	125.121	20.5345	4.40184	168.431			151.841	151.882
				102.272	168.943	150.066	164.772	43.8432	3.1815		0.314829	118.666	9.50163	45.9258	168.7	63.7641			14.4963	9.46811	69.6375	79.5633	102.864	11.1257			178.382	47.5902
				167.285	56.4111	16.5885	166.424	149.462	0.911274		43.9492	152.772	20.3391	10.8729	137.458	178.62			56.3905	24.4683	66.2721	65.5865	5.13719	57.6516			163.574	13.3754
				131.672	29.32	90.3649	172.501	113.051	40.5805		43.1013	171.512	35.5073	1.8393	103.094	167.662			39.6945	51.2193	42.8716	72.8378	32.3415	65.8809			88.6147	147.315
				17.0089	121.067	12.6463	94.4116	59.1363	71.8163		0.852445	77.1636	3.72885	12.0232	2.54574	30.5683			169.246	79.683	42.7878	75.0457	97.9488	5.56604			176.229	71.806
				176.123	152.697	49.4013	121.425	90.0646	103.832		3.8187	157.02	9.16006	7.07659	110.909	13.7222			22.7783	4.71238	58.1268	167.66	154.224	20.4912			156.535	113.487
				137.292	7.03864	166.596	171.533	23.7788	174.547		5.4901	146.164	39.6325	12.6513	46.3964	114.034			132.799	1.20509	46.3253	4.28442	123.332	27.5699			168.502	9.61791
				71.2782	12.7124	15.5977	19.7006	102.338	162.476		25.444	13.3546	2.16281	14.4687	26.0729	123.766			165.458	7.46287	59.4464	15.6981	122.366	36.4961			179.215	38.1126
				158.369	4.00645	105.737	162.002	141.066	163.681		7.562	41.0236	16.3462	10.1287	22.4297	16.3338			44.9558	29.8165	18.3438	40.9393	84.4331	1.65743			179.03	101.256
				158.816	85.8007	106.414	72.4308	167.823	18.2866		15.8454	109.643	39.0091	8.01721	41.9021	64.6252			120.386	20.4577	15.8849	94.5452	81.4868	28.0406			5.95694	7.66054
				151.01	138.821	143.428	22.0106	117.285	57.4061		42.3892	151.026	47.2618	41.9186	126.349	40.1412			169.535	44.6537	23.1062	24.6721	68.3713	12.8705			6.69669	132.972
				43.9035	156.851	110.638	2.28758	146.076	99.9942		45.8936	169.271	105.095	7.75011	79.4629	117.993			27.7722	36.8098	3.67841	38.6101	51.2525	2.35066			7.86702	87.3582
				111.703	136.105	19.9379	42.4162	179.265	23.2336		9.04028	64.3121	130.093	125.104	7.00493	25.4471			13.5311	41.3237	69.6062	74.0687	88.8919	28.6745			163.163	108.457
				179.404	135.411	14.5495	143.547	171.5	25.7048		25.6278	32.1782	45.1936	105.064	171.637	160.083			151.441	25.4766	59.177	94.5707	107.439	9.91898			19.9164	133.884
				160.464	46.7047	17.0304	102.675	173.558	162.239		33.8323	150.192	140.92	148.053	130.49	114.275			169.804	38.5015	146.118	27.8203	118.452	5.85139			27.4682	161.898
				56.3063	39.3727	163.07	48.8649	84.9148	128.065		33.1882	165.692	134.628	37.4924	24.3445	144.195			143.707	16.1245	172.142	24.7353	145.531	7.18081			114.002	150.847
				5.18833	114.363	139.103	51.1381	81.9069	2.27911		3.87038	87.2797	138.049	49.6962	49.5895	141.605			115.649	7.26512	69.3406	15.1268	165.894	11.4112			107.643	122.688
				51.9019	156.072	21.7743	12.4357	178.064	158.477		23.8249	57.4331	107.645	158.812	7.10152	123.774			37.2231	40.6463	44.6633	25.1694	177.513	22.2493			129.545	150.275
				26.2764	35.0399	0.802563	119.622	105.014	163.565		61.5797	82.1518	170.367	85.8047	154.052	91.1021			36.984	64.4369	25.4347	164.043	150.239	18.406			7.48616	144.101
				137.802	44.6579	158.531	153.133	57.8333	113.374		13.414	141.57	43.4887	171.543	131.437	64.0778			42.4951	130.363	30.4076	179.322	169.694	37.955			22.502	173.839
				178.942	165.457	175.432	120.622	65.7899	83.1994		17.1454	7.80081	145.363	83.6545	14.7066	156.216			31.3658	16.9582	38.8151	148.425	159.266	12.7224			5.96626	153.604
				106.392	174.959	159.189	154.586	165.5	18.4688		145.304	145.617	84.8564	19.6583	23.8027	159.426			60.3845	25.4347	35.3363	174.855	167.027	2.91374			11.2463	151.797
				0.960223	43.0737	16.7268	63.3402	148.856	19.3187		17.7684	171.44	153.674	36.2893	106.352	57.5657			42.9537	34.8233	44.5305	172	170.008	9.36231			6.48881	110.925
				45.3336	72.9358	161.751	147.525	36.7525	4.89595		37.9452	6.55096	22.9249	104.149	145.205	8.09837			34.4481	116.334	169.243	116.518	123.566	11.7063			10.3026	139.171
				5.94904	13.9019	21.4675	20.2231	76.9283	97.2163		22.7438	140.17	168.959	21.5583	154.843	136.046			18.0598	176.305	176.287	20.204	11.0954	5.16442			26.6185	85.4192
				3.36142	24.0929	57.6537	168.762	34.1601	55.5931		25.0105	97.3021	103.668	34.0272	106.689	61.729			5.15016	123.585	59.0931	19.4291	1.35447	12.8103			52.6063	52.9359
				143.413	16.8979	178.723	116.958	174.145	15.3836		9.46736	45.1893	29.4124	67.9125	46.2669	86.4024			30.6853	11.9515	16.5596	38.7862	4.19432	0.483724			63.5669	2.2848
				19.9043	99.1251	125.239	130.709	123.514	47.9987		62.7106	137.518	136.643	179.091	175.052	111.831			5.54128	15.7022	12.4038	115.669	4.24261	122.315			69.9072	116.362
				71.0829	18.2983	162.079	114.685	32.5365	99.1649		13.2607	13.8986	77.9338	171.254	167.192	24.9441			50.7547	19.5875	8.11659	102.486	173.436	170.192			79.9616	128.239
				8.86348	52.1755	73.7296	148.626	9.6842	154.858		10.0286	154.669	24.2124	152.593	156.687	44.0511			40.5636	26.5502	62.0902	42.9167	170.473	16.4356			144.361	90.3711
				18.4488	147.857	86.2921	27.3917	69.0397	144.34		4.00502	145.168	42.5425	88.6238	106.952	140.658			38.6835	107.513	126.066	22.0206	13.5982	28.8568			94.727	57.2158
				24.1439	140.567	74.7874	61.2774	164.105	119.575		18.7421	108.484	42.4043	121.416	15.681	57.413			20.392	108.058	77.6813	95.1962	28.6742	44.4181			161.985	177.132
				4.75415	66.2882	71.2592	134.693	35.9758	157.922		5.53672	172.499	72.1107	37.1671	17.2316	73.9189			40.2435	93.8452	103.347	14.3004	33.6932	85.2699			171.16	23.371
				11.6308	166.153	52.3203	27.3385	4.82361	159.922		9.4458	60.4651	11.2244	25.9913	16.8544	3.26587			55.244	42.5187	93.2599	27.4196	12.7891	9.4764			132.36	86.4793
				52.2808	105.131	165.252	24.1421	16.6071	48.1707		21.2818	27.8223	156.838	1.95735	38.0794	145.239			40.0807	17.0693	19.6434	165.62	12.058	3.34147			3.67922	45.2446
				87.2533	33.7514	150.691	89.8863	2.94259	14.2012		52.739	132.407	2.51612	17.1122	26.4251	155.935			106.622	15.9638	46.4818	31.7053	6.34415	13.2981			64.7609	51.4509
				4.58741	53.5979	108.051	17.2585	35.7685	169.06		5.90155	172.906	60.8006	3.05511	56.4638	24.2896			115.038	20.5989	15.6648	62.5355	25.5699	50.5015			168.717	135.15
				38.9633	115.904	71.9182	59.7218	160.713	60.1266		53.8441	39.8116	90.066	166.883	138.295	96.5413			132.17	3.42628	1.06527	72.8295	5.38832	125.408			61.3288	17.9122
				128.295	15.6886	22.3413	156.176	2.26152	158.661		74.3788	60.3659	92.9391	112.378	143.178	39.0221			151.753	51.8413	30.3792	112.845	8.03035	131.563			139.395	59.3708
				64.1962	50.9299	58.1092	157.004	168.705	138.001		49.42	178.263	61.1147	20.5697	14.6452	49.3766			132.779	98.8075	9.10749	123.292	31.2355	27.4425			173.567	11.7281
				178.842	42.4286	10.7279	176.671	170.68	123.738		32.9251	153.476	18.3409	52.3438	58.4141	130.222			47.8276	71.5566	2.56228	92.4474	135.105	18.7857			150.523	109.795
				91.4141	44.6988	81.358	119.994	111.505	41.0251		17.4216	18.1333	19.1549	53.2569	60.8046	147.859			135.81	11.8261	0.199641	16.1511	154.523	16.7147			163.708	12.9546
				54.9353	164.082	161.271	161.323	101.36	29.3962		59.477	58.6955	32.224	123.016	133.424	18.2078			74.7358	28.9351	0.146324	25.9208	69.8308	10.3758			145.345	28.5464
				148.194	55.0579	151.524	178.288	73.7881	156.313		31.3171	72.5467	105.108	15.2872	131.226	96.4965			160.748	82.5293	73.247	78.1991	113.633	13.7366			126.246	133.944
				128.862	58.6069	175.631	89.7859	83.6727	98.3658		1.39836	53.5648	130.607	154	135.255	1.92168			70.3597	4.6819	82.1096	163.999	108.87	10.007			19.1214	164.741
				114.41	54.3198	113.673	33.0078	131.485	96.2692		80.5626	103.797	137.751	58.9827	84.0298	55.719			149.78	46.6715	32.2673	10.5132	108.4	104.46			136.666	32.6949
				105.545	79.0185	103.199	160.621	158.505	118.172		142.97	17.8301	17.6038	17.5055	16.3885	91.0972			120.565	2.16832	4.75264	16.3045	33.4021	146.241			13.6739	26.6024
				172.838	70.9957	11.0597	60.1087	164.062	173.293		114.233	18.5857	56.4172	2.40115	135.322	93.3505			51.2801	15.5843	156.937	12.6494	59.2415	5.17264			172.213	172.791
				146.107	82.2074	117.368	24.2439	178.164	158.365		150.267	158.251	55.5379	104.767	163.771	40.2741			139.615	8.42889	0.901737	6.44017	47.9516	127.581			109.966	120.734
				107.988	26.5947	101.598	4.09166	17.9893	177.442		170.728	178.401	49.774	173.137	140.649	19.9301			174.091	0.749299	47.6684	15.4515	4.8819	38.3998			152.644	170.53
				13.0775	81.8424	148.163	36.9447	132.259	139.767		162.565	9.04167	10.0212	177.978	121.997	168.432			142.349	15.439	97.1692	74.3593	36.2271	62.2082			46.4203	169.994
				31.7984	74.8689	23.7191	171.771	29.2452	133.052		140.959	25.7559	33.8473	148.704	115.172	146.421			7.82872	10.3162	46.4639	38.931	3.13918	40.1983			39.7966	139.497
				45.9357	45.2717	131.26	146.443	81.6688	8.68503		36.3346	137.768	20.9037	155.753	32.3695	49.5036			37.5974	78.5571	0.973201	22.0402	131.703	46.614			80.3137	36.3511
				49.6646	166.643	109.831	118.727	24.7355	108.516		32.5878	112.002	9.81559	161.627	14.2102	38.474			93.6643	53.1009	43.5919	125.056	30.9673	32.9588			120.378	41.9922
				134.67	143.344	169.702	136.381	5.73562	128.493		6.84903	140.289	7.48364	63.4616	21.1627	65.6679			179.681	32.4717	56.6752	152.299	4.3872	31.194			129.755	70.9194
				142.071	9.77129	7.7164	170.298	168.836	116.203		2.7508	95.0145	58.4253	31.1986	7.08166	131.604			154.343	45.7305	40.1941	137.775	11.577	95.6043			57.1524	122.221
				151.512	160.57	66.423	173.09	6.13566	130.136		38.0159	19.9631	33.0264	0.0514945	16.0482	97.1125			42.6832	101.332	49.9773	19.1243	9.90408	99.6844			115.273	112.151
				79.2047	74.9337	131.614	111.272	11.0384	1.39215		1.74473	141.951	25.3437	2.37712	29.9689	49.9804			122.035	126.308	2.7111	71.2115	22.5663	164.976			141.484	122.838
				148.131	159.79	138.228	10.4261	13.6516	27.6708		26.5121	12.8031	69.5551	0.406503	7.02012	47.0908			106.805	1.76679	3.92385	120.109	73.9281	37.7124			156.299	84.545
				22.3996	51.4627	35.9559	57.5416	36.3744	13.4629		38.2234	18.7703	55.742	31.7953	23.6453	26.4847			144.685	82.9519	14.3789	172.365	49.9608	67.8907			10.7331	89.8388
				13.0416	166.533	113.915	101.504	160.535	166.175		111.52	61.5514	150.003	35.4522	45.1169	164.069			84.6772	14.3763	32.773	29.6879	34.6048	118.274			82.3482	52.7977
				34.5927	35.9087	136.077	142.207	140.161	69.3745		167.183	73.8183	157.882	28.2599	62.6465	36.3362			40.4152	0.141995	112.775	1.88814	26.7104	3.85495			102.874	57.7782
				174.825	164.519	78.6249	130.836	15.8018	22.5986		155.356	71.3835	135.894	44.4599	128.679	111.017			32.2301	1.35964	108.838	9.58338	32.0548	28.2596			125.907	173.348
				41.7991	19.7748	13.8043	147.953	11.4822	145.16		174.311	85.3296	158.278	96.002	150.822	56.7649			152.33	3.27899	22.282	4.97072	10.1191	12.1776			88.0687	153.842
					160.067	97.2351	163.152	119.498	148.498		153.061	53.4417	119.505	52.6924	178.124	118.076			175.149	3.14292	23.6059	14.283	7.03632	2.29475			95.3915	43.417
					177.611	152.996	143.947	159.612	128.187		27.2976	174.061	10.3295	163.544	20.9035	165.149			124.719	139.483	26.1009	3.55461	1.89187	34.8554			15.3412	3.37365
					18.0551	100.73	39.2217	129.471	102.181		3.7363	59.5097	102.507	14.4214	114.802	104.379			143.821	166.152	2.1164	8.96329	9.95563	9.72657			8.40828	130.328
					92.2047	27.729	87.7836	138.236	113.45		5.19316	54.0661	157.322	81.7155	13.1129	123.231			130.523	10.9131	3.64463	11.3253	5.26436	10.936			47.2737	33.6473
					119.835	16.2794	10.2332	125.179	15.8186		62.4621	52.9783	155.175	2.63523	18.2428	38.3956			154.57	38.3578	4.30691	14.8545	11.9145	110.59			102.178	32.3541
					103.814	78.1921	36.165	174.693	140.298		102.091	44.3651	101.793	151.782	99.7079	38.2496			148.023	8.31226	18.207	6.68233	32.7876	170.389			147.456	24.2337
					164.182	149.809	174.387	164.966	167.281		33.1383	78.3125	81.591	168.935	14.0585	70.6458			104.827	148.205	10.1459	11.3114	176.631	76.9799			173.839	132.509
					175.31	144.792	47.5659	170.848	160.247		81.3062	25.0615	90.7341	99.3627	11.9336	38.5003			77.8798	147.734	16.8124	26.5116	172.545	77.8113			152.114	157.582
					148.528	137.187	128.143	44.4643	172.763		73.7451	104.748	51.556	104.064	44.7409	17.2136			94.2428	72.2452	129.778	27.9933	127.529	48.5443			133.334	133.879
					153.1	176.743	21.8977	8.73606	151.339		4.21139	143.242	68.2765	70.9692	27.9342	1.26841			61.4023	17.1365	146.836	28.1031	147.419	50.2614			142.5	32.2162
					36.4152	153.485	97.4524	151.818	105.642		157.451	115.131	43.5558	173.993	158.873	0.602136			64.5431	30.3865	15.2768	33.9682	19.0908	156.077			151.459	16.7028
					12.1371	10.9655	177.97	104.345	128.664		9.55559	162.252	37.7744	151.168	80.7435	110.938			20.2158	8.64263	83.3486	20.2649	113.459	171.251			118.689	74.8726
					48	19.5169	23.9978	146.987	97.7603		34.4814	173.24	48.5904	168.714	10.5731	46.2136			2.02044	33.3077	37.2547	17.7454	35.7184	153.996			84.0413	103.773
					89.7156	158.734	47.8738	80.4141	15.2963		46.8044	125.648	123.343	147.208	36.5833	38.0664			3.64972	161.604	10.5396	27.0912	29.2786	77.2261			82.5248	132.026
					86.4001	141.123	122.762	101.171	45.304		86.0783	162.21	141.513	13.7507	68.7264	26.7244			38.9978	169.782	29.433	39.8637	80.7626	46.94			118.744	126.201
					167.792	13.1634	145.747	176.212	89.8076		103.309	45.6934	33.599	157.129	92.8586	136.785			21.2234	81.7654	92.5238	22.9677	179.073	57.5874			144.548	61.3338
					5.65601	6.39222	152.13	170.083	80.6719		36.7724	15.1556	159.22	164.08	63.5877	63.8137			64.3477	63.5005	16.6404	37.6446	141.125	80.5933			4.66465	50.7291
					124.874	74.2578	162.981	145.915	145.612		46.1158	135.823	30.0865	47.5597	56.2259	174.098			82.1584	35.4172	61.4481	70.5165	148.385	60.1594			13.8644	26.5438
					128.748	153.265	110.604	101.793	2.05774		20.2481	124.267	9.03627	96.9758	79.0655	22.1189			177.926	42.9796	44.4905	178.596	130.124	23.8952			15.5442	154.188
						116.177	155.009	76.0232	3.16017		51.0884	171.794	41.4658	68.5611	47.1105	34.1275			16.3769	42.6663	22.9272	152.361	103.184	95.4093			46.1737	173.078
						11.3206	70.1387	28.8339	33.0791		38.6047	43.7951	105.695	148.671	71.5922	85.0755			60.5841	45.9546	22.455	30.9689	47.9195	36.5408			5.17674	41.3236
						61.5599	118.004	101.874	174.047		179.363	35.1278	93.2816	5.31839	159.309	160.451			7.77776	165.049	7.8871	8.09746	13.5978	171.059			19.0042	169.624
						38.7147	10.2019	18.6488	157.442		145.434	74.5148	20.8625	65.3607	52.9957	47.1341			33.4799	171.585	13.8168	146.376	9.83913	135.516			27.3969	88.7288
						25.31	178.55	5.05382	87.5918		178.583	36.6576	47.0474	166.096	9.43269	16.7046			20.4025	28.3348	18.1374	174.646	0.385199	115.74			47.9916	175.246
						104.115	176.439	171.43	16.3648		9.11509	58.0676	4.25613	16.9833	22.9443	25.6719			15.9862	13.0657	11.538	131.29	5.56561	18.6033			119.399	144.96
						16.1435	93.4688	150.059	9.72604		107.81	0.261973	20.32	7.5354	17.3339	140.176			16.0859	0.348131	20.9021	18.3011	26.8572	9.31618			114.028	61.9841
						88.8037	165.693	72.5673	143.509		49.7236	98.0632	4.90784	78.9436	20.8181	69.4703			20.5704	147.135	27.7884	11.2637	20.8092	10.5998			4.60535	84.7656
						5.60923	22.0246	11.7856	163.174		138.555	134.586	50.1186	63.7878	86.1439	21.0814			11.0507	158.362	13.3387	18.2778	69.3725	1.00352			11.1654	17.3773
						171.01	137.94	0.123664	175.96		109.146	99.0582	9.68754	4.57499	81.2988	36.5642			46.2974	90.6818	7.88504	50.6445	72.9476	28.6467			14.6081	109.89
						90.767	21.1133	165.976	73.9647		101.826	77.336	89.7242	49.3801	50.0633	9.49297			117.327	132.065	2.52675	8.37988	51.13	5.53418			57.4661	135.888
						160.336	73.7359	166.073	107.959		34.9242	137.699	36.9143	19.5115	114.156	40.2963			179.221	108.003	10.7758	22.5412	9.25966	18.9001			148.854	141.314
						33.547	70.0082	173.404	161.236		2.41201	124.323	6.02658	33.4391	44.8364	47.5834			33.9841	8.31509	19.3984	10.0151	159.408	4.47995			121.658	26.5271
						65.9327	177.824	163.975	127.222		86.2244	21.3718	41.0452	24.4696	113.19	113.812			36.1399	73.5723	11.4236	41.3666	162.665	10.7921			4.12278	37.4431
						148.415	143.402	177.667	160.845		105.191	55.27	13.976	12.2798	151.5	166.718			106.923	19.5915	11.3051	116.606	154.761	12.7875			112.338	20.5483
						78.254	177.875	118.205	5.497		94.6041	111.471	36.6893	28.8322	149.9	89.164			58.24	40.2366	9.53202	80.8423	17.4201	12.3448			26.7931	4.56663
						166.157	130.139	174.51	19.6416		148.318	94.534	18.5533	6.43547	127.031	103.162			68.8365	37.2628	16.5876	72.1547	5.8973	2.7867			158.498	150.963
						136.717	59.5326	172.226	23.9855		170.927	61.1755	93.8689	7.71829	168.318	178.811			137.387	103.804	10.548	117.486	8.61989	9.69078			167.718	74.6821
						34.9208	150.774	171.931	62.2412		110.425	54.3721	61.4583	22.1422	12.2495	65.2426			18.3664	49.1238	0.9851	84.0106	168.951	17.2214			81.9163	127.128
						172.163	133.772	150.071	4.29019		51.9944	118.762	15.1071	3.11436	32.3773	71.1267			57.4709	124.637	7.23067	108.053	173.015	11.0438			99.7511	98.5299
						20.7508	38.7046	175.323	65.5118		44.3644	82.3406	14.4499	15.0677	46.1185	110.903			109.24	18.584	3.15234	21.1951	167.5	150.516			123.255	36.6293
						60.919	120.25	177.203	77.0713		43.1719	14.3986	36.3782	3.08068	41.0582	43.7419			138.047	55.1611	0.307411	27.2235	82.3226	131.685			87.3973	74.1945
						93.8215	121.488	135.045	41.2551		28.3362	33.3889	25.8647	8.27933	178.064	169.965			158.166	82.0303	10.1797	35.6995	130.105	0.489153			11.0587	114.454
						128.241	178.831	171.304	57.8652		29.6232	0.605005	0.257415	10.5583	114.445	65.0971			31.0312	30.9604	3.44488	30.5559	1.89019	21.8132			133.16	123.702
						153.412	148.614	18.3148	9.05878		57.0339	14.9081	28.9748	18.8641	169.604	155.11			11.5899	23.2864	4.57233	69.4789	1.54777	3.61404			72.4527	72.8385
						121.244	174.852	30.4659	61.3687		6.63242	64.2986	98.83	11.2554	144.951	129.125			34.6648	17.0535	6.02805	28.3642	10.1793	1.8739			42.0427	128.1
						110.386	128.644	96.4589	126.697		157.918	175.165	39.0026	109.1	87.1328	50.6399			104.623	76.364	2.90054	76.6126	3.43363	24.5379			68.4707	78.0385
						121.547	158.351	85.0069	40.5652		147.647	24.8958	2.37116	2.75962	2.50802	70.5004			44.841	2.08501	9.14701	85.5777	66.6075	15.0609			74.684	116.195
						4.23502	115.306	40.6936	145.847		70.4504	35.4356	4.76072	176.5	15.021	159.41			29.675	23.1638	9.18866	65.9842	15.5751	30.4611			159.211	175.167
						47.3317	48.2958	105.842	127.233		38.6161	108.308	114.682	2.76077	5.49076	105.359			6.18269	17.2677	5.67077	111.786	19.3647	34.7596			43.7351	139.828
						21.3568	126.533	69.1332	168.267		170.204	80.976	146.692	15.8102	19.401	37.3451			20.1706	2.04842	4.64059	122.238	38.7487	51.7379			157.2	165.049
						170.507	170.071	64.0003	6.73236		11.7543	87.6165	9.86692	14.7874	33.4969	82.7437			35.1073	3.54525	12.985	164.36	16.8992	53.51			62.3824	22.1537
						47.6817	4.03743	155.96	158.834		31.675	100.266	15.7755	151.738	35.9732	77.7419			34.1287	8.90987	4.04356	175.5	88.444	137.436			107.599	21.7487
						36.3514	42.0582	36.2386	165.304		98.5136	163.667	59.8675	36.011	124.352	142.189			31.1114	1.89806	5.63088	165.894	100.856	64.9127			56.0516	67.6907
						33.1726	6.64493	6.41657	156.49		74.1924	107.004	154.268	85.4042	153.102	20.9081			62.0057	177.663	3.23822	31.9036	38.7601	60.5324			68.814	5.40888
						171.011	107.502	22.0559	135.079		97.5978	52.2195	6.31433	116.734	116.089	32.5913			31.7962	14.1747	0.170985	60.0015	65.7819	138.292			131.291	23.8024
						13.2787	130.706	93.4294	148.568		40.6634	108.819	65.6727	17.3656	61.5014	137.517			69.3999	12.5563	2.66833	31.2184	178.898	159.447			3.59403	153.623
						61.548	6.77308	176.408	23.8969		40.3442	161.417	97.4634	72.1088	56.6179	120.109			147.294	27.4041	18.0358	5.6055	6.97687	133.194			179.051	82.0462
						139.239	57.3969	84.863	143.662		46.877	155.666	57.1364	179.163	35.6585	20.4071			23.7423	53.5628	6.75676	38.9866	21.4819	122.418			3.01724	36.8534
						127.698	14.1025	3.19874	78.5788		10.2414	12.9432	3.67459	119.921	155.337	24.0881			27.2814	22.1862	3.61535	81.1441	14.4593	19.9256			86.4108	49.4697
						102.949	41.858	173.204	26.7302		106.33	77.1262	35.976	177.456	45.3212	152.432			13.5788	17.3997	4.30003	22.2539	142.969	42.3571			153.416	134.552
						159.662	84.52	146.781	113.672		23.6136	172.503	86.7512	39.8592	164.739	54.6595			17.4319	15.3224	2.01702	46.7512	71.7601	21.8123			146.543	67.3444
						81.4992	25.5682	34.7141	82.2802		60.0993	128.882	48.0793	41.3006	25.1565	54.2288			14.1295	5.70262	13.5317	108.036	66.1274	6.79543			25.4502	45.5456
						101.945	127.658	144.47	25.5594		176.191	8.79878	6.14304	4.06246	64.3998	17.4563			14.4128	148.217	15.3857	110.619	1.78892	11.9633			103.583	152.079
						159.546	63.4322	49.9724	22.2343		85.2437	49.0546	7.82043	30.4571	79.3546	68.5818			3.72336	16.0164	1.04581	164.894	5.90816	44.3412			164.99	101.16
						162.932	177.937	95.7711	98.3376		107.746	107.647	7.86646	120.404	82.3364	177.039			28.0418	4.57087	6.52473	131.026	10.374	35.0136			113.956	95.0876
						141.855	159.484	10.6151	159.626		79.3268	144.416	114.235	75.8378	5.46907	101.091			25.9382	133.769	28.7288	158.796	17.12	38.0506			54.2456	80.1312
						174.972	175.382	26.3037	128.93		75.9661	51.1961	135.089	119.933	1.96469	18.9861			15.811	142.201	14.4288	9.1854	163.768	25.5461			18.2807	158.407
						1.62376	89.6288	53.7395	152.528		3.29008	127.249	123.838	70.6367	11.5522	94.8828			10.8738	92.9928	9.3319	18.5876	56.4984	15.3711			18.6003	4.67779
						10.0109	31.1574	132.409	49.0593		30.278	141.567	41.0461	71.253	12.9682	88.0048			37.4034	179.971	9.92258	120.184	105.01	62.0583			107.9	162.541
						161.8	163.905	13.695	161.077		47.7324	157.126	147.887	45.4163	2.31775	115.83			22.9196	14.9265	37.5111	162.255	21.6061	2.30928			0.778376	169.38
						73.8766	138.499	8.44283	111.634		150.379	12.3099	10.4505	109.123	18.1713	175.708			34.607	15.3622	8.72001	34.5145	137.897	80.1827			128.764	156.468
						46.7802	152.648	166.258	92.1853		28.2428	24.11	24.2574	140.469	28.1253	95.9242			5.77242	15.8085	12.3595	47.4409	170.279	173.626			179.146	29.7146
						107.46	175.014	130.982	159.744		58.9765	68.2584	4.42439	6.04947	101.537	46.8377			40.8568	12.7307	5.61087	17.5487	30.6455	58.9729			174.061	40.6204
						65.6362	179.499	8.43219	170.05		31.4032	74.4368	178.102	1.76756	133.945	82.7101			25.5761	63.2566	21.6208	27.6984	74.9599	121.522			157.482	166.188
						59.5168	178.055	125.709	160.592		132.351	38.7849	89.7076	25.3309	26.2767	36.5338			52.7649	78.3476	2.15601	11.465	59.1717	60.6043			43.3113	145.878
						150.881	173.066	127.315	67.7302		97.0731	135.846	67.226	22.8856	55.9124	62.2015			99.6695	129.441	1.17165	150.577	7.81604	152.571			31.1146	38.982
						168.897	96.1531	3.25515	7.75127		156.501	0.392223	99.4185	124.162	6.2406	108.778			51.7509	19.0608	5.25979	68.6382	14.3323	152.92			60.9215	173.964
						164.49	1.12395	32.7871	23.7658		162.248	98.5232	1.62805	18.9824	44.1683	80.7956			57.7619	102.162	3.59832	8.60146	13.8348	108.183			55.1134	95.1599
						172.935	28.5792	142.085	54.8058		144.906	34.2761	20.505	140.708	107.103	179.286			28.3065	4.68876	9.64211	137.036	43.0471	136.56			70.5192	72.9814
						66.1275	11.3718	5.07857	148.656		158.357	152.09	159.458	11.0323	64.3359	26.8348			23.725	167.319	0.677125	128.759	49.346	86.5976			98.7558	81.7164
						59.9834	178.328	173.667	170.574		155.936	88.2593	126.655	116.059	24.9886	28.5809			46.2433	128.833	9.58285	84.891	47.2845	80.2562			50.3987	47.0205
						136.708	79.1238	141.791	59.6463		38.0067	100.469	177.227	158.859	63.9391	93.9843			79.0857	150.372	20.199	151.783	18.2381	142.539			43.2172	101.785
						32.2911	61.0824	58.1221	80.4313		169.539	149.535	1.5558	90.0426	159.996	45.4734			124.167	100.773	12.8114	159.212	9.69551	111.459			118.787	151.925
						149.968	66.1485	147.884	152.999		150.926	14.3148	14.2867	15.7859	148.519	35.6501			153.361	48.1981	43.8156	148.23	36.4716	12.5782			179.771	56.2646
						7.27158	90.2911	19.1176	169.757		30.0452	164.946	62.1192	56.5658	130.218	139.277			87.2485	75.7653	6.16249	136.883	3.95522	24.8592			95.8347	19.3163
						159.982	84.6675	44.3922	162.712		172.593	34.8364	3.12192	163.631	157.466	172.67			114.326	42.8054	7.80295	176.239	101.957	6.19563			151.097	155.74
						138.911	119.671	47.5869	153.763		156.655	154.214	13.003	171.542	162.981	160.994			132.068	26.1875	37.4239	143.074	117.896	47.8088			141.191	127.186
						7.59379	11.3573	107.223	166.165		43.1554	177.788	39.9458	109.92	72.4012	80.3216			5.12665	24.0367	12.0797	129.226	173.696	142.308			143.288	163.963
						11.7993	71.5607	92.3666	163.794		71.2168	14.7622	51.6277	20.9682	20.1249	117.84			13.0685	21.7249	24.0503	120.055	138.814	158.75			54.418	61.2736
						0.482999	42.4774	77.7004	177.595		46.4743	177.504	26.2489	14.7444	161.643	66.7823			45.1264	27.1708	15.3571	160.45	10.7343	126.628			56.2786	105.752
						2.88545	31.3954	103.862	50.7218		89.1205	125.881	4.79195	35.6656	88.626	82.7455			90.7181	20.6516	133.663	8.26527	90.2302	165.542			62.5859	46.5572
						4.24111	134.91	172.464	10.5033		160.551	13.7118	124.747	75.8078	128.645	19.2329			139.429	27.7447	139.987	8.23018	144.528	173.382			58.9859	31.2574
						9.41508	8.15261	69.0255	176.105		18.3844	178.001	2.01227	108.647	45.8971	26.9311			12.9855	26.0407	149.404	35.1282	29.7004	159.761			69.139	94.3744
						124.873	166.019	178.473	162.624		76.2909	6.83786	21.0964	155.649	53.2403	136.547			0.991034	30.2247	143.458	0.77409	18.5238	169.403			105.335	13.5692
						55.4323	134.922	130.264	43.3208		48.4048	15.6782	77.6576	153.483	16.7395	161.344			76.7727	87.8423	29.3922	138.05	54.9139	157.526			131.195	90.0014
						143.253	171.972	168.557	18.4025		5.45786	15.6825	8.90641	175.009	30.7238	68.7081			15.4038	12.7306	130.153	9.37456	20.7851	27.3871			127.502	151.924
						90.3054	171.4	164.509	113.08		92.5685	175.592	113.977	149.091	52.0542	58.2813			3.21053	24.0287	171.498	1.50937	134.749	106.456			22.5285	157.543
						87.1128	19.5066	176.644	73.339		37.7669	165.95	14.7304	71.0289	52.8952	67.0786			22.5541	21.92	147.141	18.5045	23.1855	160.904			143.644	115.133
						33.9134	168.457	12.0257	90.8504		121.926	174.98	50.822	115.054	27.0009	109.489			4.19726	162.857	4.67715	5.2465	13.7497	48.6176			0.977804	68.9638
						67.9469	165.409	134.182	151.166		103.354	165.395	98.602	107.243	0.799944	24.4274			4.11469	47.144	121.327	5.20701	43.5729	9.82621			17.8676	59.2138
						22.6455	63.8142	162.916	64.5784		162.734	17.1586	26.8922	75.2728	17.4327	126.903			6.54954	115.573	128.775	8.76965	164.536	12.062			109.03	13.8569
						18.0724	127.296	174.302	40.9679		17.9263	136.219	35.1477	28.3864	2.71597	103.763			1.82218	177.492	61.6292	34.5384	32.419	147.415			141.812	160.101
						49.447	133.93	18.9975	78.0211		6.90899	167.215	137.336	2.88219	0.227348	20.4047			19.4918	149.018	102.424	9.37457	30.0545	152.795			111.127	10.1374
						89.1492	156.482	109.251	162.462		6.36694	56.7459	119.214	42.3076	154.935	157.55			154.729	2.33277	24.4032	2.88468	8.33237	110.778			155.757	120.736
						160.167	136.375	81.1929	135.845		59.8018	33.7402	33.1493	79.4975	110.335	116.114			94.8228	14.0533	7.75366	7.63955	53.3436	69.3005			90.1271	171.147
						65.2633	106.581	127.41	168.714		10.3786	40.5796	39.0346	114.356	170.132	23.2348			132.664	1.80748	139.249	16.1769	148.137	37.4442			140.398	176.621
						122.401	152.863	44.5576	20.0488		15.0435	50.2924	77.1907	41.1382	148.276	16.7371			3.1828	10.1891	74.986	24.2116	139.427	46.7358			64.8102	36.6663
						178.834	16.2725	19.7665	2.29301		55.5085	44.6059	36.2581	14.8925	15.9669	156.863			7.263	11.2783	71.1971	36.4952	129.374	24.0505			55.6814	20.0896
						150.366	19.831	179.867	26.9827		174.345	95.5668	51.9137	78.021	4.4901	15.7383			70.3901	45.111	7.38822	88.2168	121.732	139.2			119.364	179.856
						160.106	17.2458	166.996	14.3899		132.438	24.055	65.5757	40.0025	7.41115	130.917			138.518	70.3227	23.9408	37.647	120.26	134.859			165.563	53.7956
						69.7053	166.663	152.292	51.5264		2.61806	86.8238	90.2177	25.4817	14.0168	20.076			18.8575	80.1676	49.7246	21.6567	125.684	106.82			87.3694	111.376
						168.118	87.5663	23.2636	14.576		11.7166	109.723	68.6323	21.9968	24.2832	92.5985			80.1341	17.0255	39.6462	22.5077	113.019	23.5222			24.7526	175.65
						156.481	47.585	176.488	97.0659		88.0982	6.76202	33.1277	6.25958	70.0157	12.4046			55.928	19.1774	21.8588	60.1031	158.982	83.4853			148.518	43.0855
						135.969	37.7959	0.736768	161.271		143.405	115.397	118.269	5.62501	54.1312	106.329			49.0368	1.72977	140.91	38.8611	18.8529	61.6815			16.5232	94.1263
						94.3344	86.1435	168.774	132.073		173.858	13.3099	174.857	71.136	154.391	4.26778			40.4603	10.6192	174.642	48.7962	32.338	97.1321			35.6184	9.61471
						1.87832	122.809	154.303	47.7539		47.6596	23.0378	99.055	90.9466	169.751	8.71711			90.1393	5.4924	14.1198	107.531	13.0973	82.4069			1.52459	15.7919
						46.2249	124.136	6.12662	36.1156		12.8322	31.5713	22.3805	46.689	121.598	130.831			64.4615	19.1696	126.992	13.6061	132.431	12.2733			170.16	135.13
						149.923	176.728	160.825	163.535		158.209	52.6329	63.4466	125.267	93.3231	98.0113			46.2624	51.0085	106.486	5.27468	169.904	22.3555			107.878	106.636
						58.3117	130.867	125.319	175.256		43.4285	178.584	132.049	26.9474	52.1619	129.828			40.6628	11.5281	147.214	1.18231	173.838	79.0841			87.5837	52.5207
						123.763	151.013	135.559	175.857		127.177	166.541	25.3806	42.1334	43.0562	8.95935			54.7328	12.855	18.8341	21.4902	170.248	73.7998			12.9109	159.972
						121.047	157.231	78.3206	171.547		145.957	156.922	18.6455	18.2014	66.0152	53.8002			8.31408	8.61156	17.9155	13.8104	172.369	94.3399			150.335	176.232
						89.6858	61.1923	4.85833	169.733		158.005	171.36	21.8656	33.9764	142.985	92.1551			71.4498	9.96557	12.7069	2.4464	169.038	26.2133			43.855	18.4033
						54.3608	6.3624	3.39942	163.672		18.4884	33.8175	5.30567	0.358236	139.693	87.7774			93.5135	0.0319078	44.1018	30.7343	123.393	29.683			43.0284	177.022
						1.4794	178.038	32.0518	175.976		36.7951	40.0199	10.0013	1.10406	167.542	177.975			6.70032	70.0153	11.3611	24.6009	76.1955	0.0395079			2.24184	54.0963
						10.0737	40.7759	93.9344	178.373		50.8292	165.829	64.8364	124.406	2.84697	34.96			40.3817	79.9227	8.85025	15.3337	74.7383	47.5179			16.7428	12.7074
						85.8723	92.9777	41.7992	176.94		67.025	108.611	43.0958	127.914	98.9407	81.6547			45.0042	152.972	5.92612	7.86216	43.7746	26.4625			8.25195	50.4651
						174.64	46.1591	16.4503	169.572		109.6	6.12903	54.9879	34.9223	117.156	3.47762			33.2339	116.186	37.3358	1.94893	21.8512	24.0599			5.74953	20.8138
						149.267	28.8612	41.2812	177.454		157.5	46.7689	36.2532	26.0021	7.09846	100.278			106.029	43.4268	39.929	61.6119	32.315	15.2359			55.1983	66.6276
						176.797	165.017	98.5756	179.618		12.3339	72.0405	15.9459	14.4041	164.482	156.52			173.098	116.178	71.6166	10.0902	128.45	34.5176			153.025	135.271
						163.924	7.29206	62.9342	165.44		53.4785	75.5896	104.739	49.9001	129.219	176.634			102.681	63.9258	43.5956	7.37591	148.009	23.8359			3.81531	91.0226
						129.492	1.58212	137.244	170.805		80.8031	22.286	179.271	167.083	94.2499	8.08468			22.4368	47.7253	35.435	35.6939	177.687	46.467			11.8754	44.4337
						161.221	109.427	151.269	173.769		81.6401	42.5255	7.32196	144.864	12.8362	81.7292			27.5754	13.7779	106.825	158.471	66.0206	121.884			91.7251	65.599
						6.8579	139.187	19.918	176.041		105.072	63.4353	76.2138	119.936	8.35088	83.4432			13.1071	0.972453	18.4417	7.26894	172.545	135.88			47.4707	60.5891
						23.6812	21.5273	166.273	178.399		108.501	39.9333	48.5813	65.79	51.444	110.63			25.0865	5.84518	177.266	105.32	139.186	94.8843			52.23	75.3943
						18.8665	31.9034	108.053	164.637		70.9353	50.9938	48.6576	56.4815	53.6278	81.4933			9.22582	10.0158	166.223	7.57676	18.0166	9.62304			87.348	133.582
						123.212	123.73	177.007	38.6504		114.696	117.677	28.9624	120.846	175.455	132.659			30.4758	1.91115	28.0633	7.53558	60.6797	24.1429			167.674	168.328
						14.539	130.481	41.4986	1.3521		40.0218	28.8391	62.9181	117.162	172.552	59.9846			44.6503	31.1253	84.5439	13.4636	51.1752	58.5777			159.681	177.255
						71.0155	159.667	153.785	7.84737		167.83	7.08677	40.7857	163.812	81.2849	73.0877			127.783	101.073	166.927	29.1126	116.354	32.2196			177.777	157.649
						95.3832	177.481	35.6462	15.3339		29.0813	160.566	25.75	5.20572	54.0127	133.939			146.289	131.112	140.004	74.5502	32.2157	83.86			7.58568	122.334
						34.1005	96.6491	165.318	55.028		120.742	161.086	26.4549	0.363788	85.6225	71.637			140.403	52.8698	133.902	101.696	34.0858	30.3343			91.8728	27.122
						50.3972	16.4117	92.1033	84.8637		29.3407	155.734	33.6923	0.316022	89.0161	50.2517			12.4839	71.1326	136.584	75.8862	49.2422	18.6944			2.94377	7.07526
						33.1016	166.51	57.971	126.897		134.292	130.261	103.002	22.0468	95.4978	86.1877			24.4968	86.5426	172.663	45.1659	178.701	13.688			56.8962	70.3362
						53.9933	154.178	144.754	80.8597		0.117183	26.3178	37.7927	7.05401	2.79553	81.5892			24.1875	118.082	153.437	59.6743	30.5214	12.0395			119.372	117.846
						70.4727	115.947	107.496	177.013		23.301	19.3197	43.9073	5.34359	106.886	94.9607			42.7721	111.922	176.275	19.1924	18.0085	33.4565			112.771	14.9614
						104.489	170.738	79.1196	157.487		111.44	0.835423	25.5027	21.6303	14.5944	107.373			22.5016	81.1645	153.399	55.5573	14.2882	17.6062			78.7442	174.219
						60.7709	33.3537	11.4506	4.7573		86.5453	15.1646	73.1676	17.8284	6.36833	106.135			62.8827	165.929	167.144	10.0663	21.4292	27.4868			78.7619	2.55299
						64.141	147.493	81.1481	21.6923		154.688	14.1634	33.9622	65.2052	77.6785	66.266			26.411	154.339	165.517	140.541	40.8247	13.0664			103.985	23.2614
						72.2147	166.453	45.0303	147.999		139.508	16.805	49.6906	95.6799	3.62707	119.525			144.201	146.766	50.6942	67.5199	93.5514	8.07426			127.883	37.751
						93.2411	175.464	101.569	128.565		1.88982	6.18617	27.6886	10.3416	178.221	16.7882			56.8005	142.201	21.3845	84.2989	27.4166	7.2048			154.265	142.767
						56.7141	39.8592	169.399	112.289		36.343	171.949	179.1	53.4039	145	8.91553			77.5933	156.098	4.32622	86.4721	44.8878	173.104			121.99	162.772
						50.2476	28.5958	170.776	170.671		32.6396	9.71786	48.6246	19.4446	173.908	37.0875			137.146	171.399	29.46	114.53	13.1281	64.9178			29.0383	112.619
						146.492	122.754	4.63233	143.196		68.8124	20.8436	20.8863	46.7399	98.9	33.7988			8.01992	42.0844	8.85484	77.5122	30.0044	0.852688			36.9449	102.627
						142.482	103.345	29.8462	23.8925		107.058	172.606	23.3956	64.9822	172.221	136.214			157.233	29.7412	21.885	72.3315	112.17	161.646			17.6846	59.8413
						47.8742	27.0617	39.1757	140.843		128.869	14.6012	62.6774	139.214	167.643	109.966			97.2013	69.3916	13.0374	61.7424	45.0611	79.1751			55.0513	125.852
						10.3046	169.342	173.238	104.52		37.9844	129.358	113.118	175.633	126.536	5.4565			21.1047	48.0185	20.3059	10.0191	60.7038	147.586			7.61458	8.74944
						25.5517	170.552	0.473137	138.615		20.3788	9.83442	47.5087	150.175	175.855	100.271			54.6488	56.7327	12.7449	160	147.766	123.355			9.44545	147.923
						172.956	176.961	101.865	161.899		77.046	0.295888	45.5151	42.3134	177.721	118.453			51.2942	1.18955	10.859	8.48951	128.492	1.17148			42.505	165.933
						175.015	169.058	90.7524	79.8754		106.957	11.0063	15.7925	3.32346	12.0391	37.1262			78.16	170.447	9.79212	58.1156	169.694	143.433			36.8819	120.213
						45.428	118.849	44.5234	167.632		110.867	28.9619	4.47307	16.8355	24.5642	103.044			82.6766	162.625	2.23296	72.1444	169.731	149.234			16.9682	169.173
						76.9563	134.996	1.27819	177.645		70.9441	1.4607	2.77958	20.4851	137.764	107.725			53.7308	1.88746	48.4644	81.0532	44.727	154.486			140.842	55.0906
						3.14452	156.311	154.713	179.916		112.012	15.5362	86.7038	18.6816	160.645	102.853			51.9199	29.9266	51.7416	150.332	2.67058	97.5443			142.233	14.2792
						58.3653	55.1255	149.715	96.314		19.5089	38.7622	112.395	19.6534	148.896	113.337			86.6028	7.58664	5.14279	87.9107	142.637	122.721			161.591	25.4515
						138.301	105.182	160.175	128.083		70.5674	174.211	179.204	87.2979	159.019	163.983			9.05002	57.3578	38.5992	6.34356	1.81232	174.598			178.221	4.86109
						178.412	3.74205	13.8319	40.6634		22.6081	125.277	85.6873	119.853	74.3147	41.944			24.8054	48.3796	14.8567	13.9331	117.539	152.762			19.0558	16.0048
						24.6749	32.1305	124.85	79.1523		52.9387	144.1	175.701	141.554	136.604	75.8485			78.7041	61.032	21.6773	20.8404	31.3089	155.533			39.8568	36.4901
						20.7455	15.4817	141.64			169.167	92.4406	41.7604	37.6546	172.613	2.48054			14.6058	78.7898	53.1592	23.7879	32.5322	48.4526			101.9	24.3657
						150.905	163.653	173.613			64.1614	147.811	15.2271	0.578464	162.029	62.1199			3.41473	69.5453	77.7134	15.3268	10.3783	30.5887			69.7667	155.438
						97.8677	116.352	162.958			0.533609	93.3889	19.0919	10.6676	21.3999	123.164			19.804	65.5512	19.3611	1.48025	2.87299	106.322			0.108344	140.128
						168.288	96.9959	1.62502			156.019	168.501	123.444	5.32544	8.99615	31.9467			92.3994	80.091	8.35847	15.506	21.021	167.599			37.8726	147.254
						130.93	171.573	154.205			45.1472	64.6537	151.31	6.60853	19.4563	107.824			1.31236	19.1716	17.1963	10.4259	7.93571	130.68			116.118	177.629
						150.756	166.62	136.845			90.6256	38.7003	158.57	2.36393	2.63492	115.251			110.775	5.82466	145.984	14.323	52.4406	179.331			103.097	44.5218
						130.656	115.989	124.846			176.254	93.7766	126.403	5.05814	28.006	9.23776			152.247	18.7085	15.4546	3.66051	26.3068	28.7183			112.927	47.5592
						81.5918	174.539	106.224			174.839	160.552	88.2639	10.0811	57.9309	176.496			164.215	58.6648	9.92143	3.13569	30.3786	15.2474			125.045	54.0699
						145.603	178.89	142.821			161.503	107.214	33.6208	13.3357	24.373	175.035			30.206	36.5307	19.1834	28.0344	5.00823	12.2778			70.2277	137.239
						168.536	154.058	115.686			67.3503	150.213	21.5381	7.07959	169.601	38.6078			30.049	47.435	35.7499	11.6638	16.5584	46.0383			125.609	67.2998
						147.814	110.696	179.817			162.721	176.035	121.082	5.99039	8.96519	25.6199			23.1292	49.0222	32.6002	24.3598	147.43	125.311			146.387	13.2918
						177.114	88.186	168.114			35.5461	52.0686	120.428	6.61665	9.59938	89.7195			137.856	57.6183	4.44854	22.8586	135.068	124.716			140.668	34.135
						26.0235	34.8103	174.153			11.1446	79.4842	143.849	7.77785	0.922463	157.569			22.4591	65.9606	23.0788	7.37929	106.744	6.5641			15.5251	69.8704
						120.219	7.73525	158.214			150.841	14.4819	176.953	2.71943	145.604	157.417			9.62337	70.3229	15.1208	7.41319	10.5565	7.97467			82.5818	52.7699
						82.169	171.388	152.947			87.3429	106.592	151.923	25.3028	26.742	124.009			5.13962	55.834	89.0788	2.84959	9.87594	12.6964			114.981	100.58
						5.4053	52.0617	178.177			113.437	88.6821	43.6957	9.73134	36.2129	130.047			168.863	24.0335	30.7154	14.7514	4.57888	33.2209			121.935	21.9496
						0.30231	167.142	173.246			126.838	64.5906	42.3987	18.5043	8.54735	71.4301			133.01	121.893	66.4879	28.5604	29.5156	3.15337			142.417	38.9541
						27.7943	1.91432	120.702			85.9886	175.009	43.6526	1.47079	17.9096	173.811			5.26225	158.458	72.1081	136.023	71.4294	3.64763			24.7781	21.5621
						34.1789	91.2586	174.002			142.373	28.1074	26.9185	6.5779	19.1791	133.686			21.2109	41.9734	121.88	30.9018	12.3419	43.0893			20.9364	80.5794
						16.8729	7.81038	122.882			112.57	90.5192	16.242	18.1875	18.0872	136.672			133.972	9.00755	75.3413	69.2155	91.1154	8.7046			135.461	92.9562
						9.18014	146.791	147.991			72.3284	42.2414	4.02443	39.4083	70.3223	70.023			167.651	40.8077	10.4555	51.071	20.5626	5.3889			93.9255	40.3441
						142.582	1.88125	39.6002			78.4577	36.2776	52.1786	57.1858	10.832	70.5103			78.5937	95.3798	12.0024	46.6796	8.07795	13.2211			128.576	111.858
						10.7365	163.436	22.4634			173.849	165.522	33.601	62.0314	18.4219	149.045			25.1714	16.6612	9.59734	53.7437	19.9493	24.2099			80.4921	169.721
						175.131	140.913	28.2951			174.143	15.5937	114.877	10.6635	23.7038	23.7129			6.0357	34.1248	0.18997	123.248	175.013	0.939624			122.764	27.8187
						179.019	143.856	81.4196			63.931	13.3675	132.973	163.539	7.34123	147.413			87.5326	166.009	99.0005	178.974	177.83	7.23987			38.3449	9.65557
						171.74	109.689	12.8811			47.08	8.30591	144.422	171.907	174.99	150.06			130.137	165.312	9.5645	140.387	126.167	15.817			46.2535	24.2734
						151.06	33.3836	156.196			24.5228	0.568601	2.88134	17.5969	17.5551	89.2705			152.769	136.42	165.562	87.3779	36.1122	3.23024			129.418	83.6588
						160.776	142.592	168.279			14.094	22.7209	78.5128	160.749	5.26648	131.743			149.315	28.6517	116.476	95.4794	12.5882	6.65713			133.472	59.014
						159.317	174.277	176.325			61.7013	8.13211	13.3661	174.681	32.1562	77.9263			24.0409	49.7999	52.0816	108.23	2.44431	76.4401			131.203	111.046
						174.495	135.367	14.2289			26.9854	14.176	70.9661	154.849	29.4802	82.055			47.6443	2.55131	45.9814	125.345	3.25969	100.984			141.516	129.564
						177.919	157.734	167.074			45.5066	47.0272	59.008	158.216	55.73	160.289			69.2928	5.52257	25.4678	74.0988	15.2655	114.043			62.4412	160.987
						30.5428	155.593	171.84			123.576	3.15273	59.8365	5.18521	14.4524	132.875			86.3957	7.70848	19.7203	107.559	12.9965	152.105			40.8017	149.087
						17.6175	83.4561	3.87138			140.729	42.9275	176.673	13.5272	17.1876	178.661			75.0793	22.6258	134.571	5.98108	4.57959	15.8123			108	90.6882
						4.85774	106.707	167.979			151.656	161.935	155.661	2.42026	29.2714	14.7323			31.82	26.423	124.498	20.8698	91.2142	12.0976			157.179	171.83
						1.50617	87.4399	162.963			10.2048	174.627	64.1047	13.9302	11.5494	160.181			58.034	78.9491	28.861	0.587168	20.4665	20.7511			19.5127	170.024
						0.372094	21.1837	88.2578			80.0116	3.42102	34.8559	9.39752	9.59267	22.8884			9.40517	103.868	122.882	3.63622	50.1126	11.0908			10.561	150.502
						151.181	13.3864	22.3492			53.0522	138.756	65.2559	9.7918	91.4971	118.418			0.149476	29.4754	21.646	15.7091	26.2154	7.69579			4.22082	50.9421
						172.094	147.632	167.231			11.8321	109.064	105.269	3.33335	148.639	57.7767			4.57278	2.87964	2.45285	145.797	40.4582	72.4521			175.493	134.968
						168.661	179.313	164.633			0.130709	5.93131	170.005	5.91315	18.2173	112.528			146.357	9.54625	21.0676	89.813	5.22555	18.6501			167.177	52.5751
						153.206	145.303	163.436			130.518	5.08729	177.499	7.21699	3.00974	94.8246			15.8659	15.9095	1.77846	24.7442	7.49907	3.65987			6.42529	67.2945
						158.235	158.558	104.143			47.87	19.7284	8.84121	22.3676	20.4923	129.416			31.697	29.8749	74.4187	109.517	25.7625	4.57143			14.4263	163.652
						163.632	3.60398	94.4287			65.855	11.8911	153.451	14.9349	12.5837	99.4014			24.164	14.5754	43.7898	5.94043	154.332	17.2474			5.18476	166.938
						166.806	174.486	30.7391			119.551	12.3351	150.042	7.61266	140.897	173.308			66.5644	15.0259	51.0708	19.8853	173.087	53.9064			61.3157	139.326
						155.957	165.314	134.59			31.317	15.752	108.92	13.3372	102.615	44.7852			11.3095	11.217	41.6867	145.305	65.1158	10.5128			23.2611	159.123
						129.491	92.9977	71.1499			67.9993	90.6182	2.1038	6.38663	20.6129	172.195			70.0601	25.126	51.6945	149.886	1.72333	28.0973			87.7765	156.576
						91.9612	65.5181	175.732			97.1282	163.841	46.9799	22.262	161.339	37.3683			4.18834	96.4459	60.3203	80.6933	8.30862	5.20689			1.71377	174.744
						15.7136	125.266	139.19			111.98	154.146	122.344	44.142	19.5843	132.982			20.5554	18.8257	77.9041	2.20206	20.9366	8.71832			10.8296	28.8448
						34.1643	169.516	57.42			137.874	150.929	70.3591	56.5909	17.9	104.465			1.60166	13.3475	43.5805	28.0021	9.86382	144.014			53.5985	81.3068
						35.1169	148.742	11.8797			98.6449	178.525	47.2436	1.47499	59.8364	61.1529			157.989	47.135	33.8209	44.0929	51.4767	33.6142			80.3513	97.5996
						27.6701	59.68	88.4514			169.211	18.9006	63.0924	7.13861	1.60286	91.5639			9.27363	9.33673	67.9139	16.8139	47.1259	11.1258			113.979	21.9394
						95.6005	57.8949	165.403			4.97787	69.8753	37.7705	2.76018	80.6431	129.558			3.07295	12.1425	119.595	91.5036	5.36712	17.8645			54.7626	15.5264
						175.921	46.4898	64.7729			59.9161	62.36	11.722	15.9184	38.6208	57.0258			19.0151	53.0514	32.1176	14.1954	0.789021	48.1499			102.879	154.211
						95.35	164.238	87.2676			36.0658	95.6991	3.19043	33.1501	124.238	30.8951			30.2938	36.2206	28.0236	127.37	6.52316	16.243			79.3094	169.493
						43.9055	20.5284	117.354			100.55	174.888	159.343	27.0707	108.365	31.4132			9.59318	31.267	19.5011	172.479	9.72718	1.82186			176.073	30.9266
						172.818	89.1728	158.975			110.088	48.4547	149.704	174.207	11.5993	168.045			39.3815	7.48594	17.7598	171.169	2.71282	16.0873			54.7226	27.5669
						161.565	14.1237	3.03909			113.147	118.524	115.912	10.9243	16.6064	115.543			66.2404	80.1454	0.599526	67.6498	160.803	43.9123			33.8791	31.555
						61.0114	47.6775	145.633			108.62	151.319	97.0377	13.0113	7.49939	33.4097			37.6219	95.9892	8.52099	48.2013	28.1759	7.92914			76.8492	8.8499
						106.08	5.74303	163.278			48.8444	6.28742	140.831	29.4668	65.8626	33.4582			155.615	50.2263	3.59584	54.4437	39.9427	18.6862			105.228	52.4018
						73.5061	24.7496	179.292			56.0418	53.6013	136.222	8.18473	90.7306	65.085			6.48008	119.75	8.35839	70.7727	14.1715	107.701			164.661	106.56
						172.194	45.5914	18.0121			65.8653	4.66971	21.382	0.41838	13.3688	87.6669			15.5648	9.71046	5.70861	77.226	8.62108	34.7943			144.426	48.1347
						150.315	138.212	74.0505			59.3962	110.129	167.331	64.5067	1.34113	24.6957			5.00601	109.967	28.023	91.3614	6.41572	91.3449			146.661	166.334
						28.2716	127.277	120.459			46.6891	20.8117	166.398	14.8803	132.073	37.7767			6.58692	75.1938	11.2373	28.1376	16.3254	20.0173			160.116	11.9807
						7.70699	173.052	104.517			130.494	20.6755	1.35994	38.1018	48.9112	120.741			16.0652	162.565	6.26363	16.3295	22.455	15.6747			101.024	3.37722
						36.5539	178.134	84.0991			6.29254	48.7555	7.63717	128.055	12.2468	101.428			169.234	133.905	9.10567	41.6298	21.2006	58.0002			170.421	12.0726
						177.755	145.039	90.6781			179.824	25.4138	25.4153	59.7776	8.16825	105.548			3.99157	113.007	15.5714	49.6979	9.6629	11.269			141.666	39.8595
						43.722	171.932	143.817			59.6132	16.0915	21.8927	179.994	15.8292	125.952			13.5917	153.249	13.2274	84.6131	7.43677	1.57708			39.4641	152.991
						25.3693	93.344	146.341			29.8177	156.085	3.17984	163.407	11.3518	125.583			25.8068	141.435	71.3048	16.2705	15.1042	69.0238			143.93	69.2695
						42.0335	178.561	9.90278			62.0526	173.934	54.5035	41.3687	3.65651	57.9323			18.7202	155.107	3.74396	2.57163	19.6033	120.489			149.682	146.413
						36.6706	169.304	76.06			30.2694	102.994	14.2103	34.3914	3.77467	93.5822			88.7838	152.744	6.8831	3.75796	38.1349	94.6529			110.955	83.3423
						58.1465	155.059	9.15873			53.27	93.7218	40.2235	151.573	30.7012	49.0896			106.103	84.505	11.8932	14.319	25.4028	9.2435			132.671	163.01
						160.744	179.69	165.792			34.7967	35.9726	1.66491	154.659	38.0978	16.898			34.8019	152.147	4.86683	53.7619	80.3747	126.82			156.647	14.028
						134.844	13.2318	114.483			5.12036	38.4925	20.4378	14.5016	35.9714	31.6362			17.6872	141.396	20.6477	114.008	15.9676	45.0653			156.04	39.2627
						104.555	106.649	89.6235			22.2788	48.8396	15.3165	22.3479	31.9993	49.3335			56.8733	12.8458	2.95197	93.2853	4.60581	38.4329			111.874	72.0883
						144.033	175.216	103.628			11.4557	89.7049	16.5933	126.897	55.6598	158.564			167.268	171.979	52.149	123.228	43.6636	99.7143			165.398	109.085
						86.9894	132.372	177.204			3.67972	105.963	84.0574	20.7122	11.8855	84.2799			49.7365	17.7477	3.6628	94.7206	25.5023	177.393			161.888	178.22
						165.895	92.8399	30.5873			8.62005	68.2559	129.168	161.836	8.12969	143.414			5.85011	18.9068	8.62547	15.24	20.7493	151.27			8.55546	176.194
						169.131	93.8671	102.207			6.71565	6.38094	5.64558	94.7406	11.1413	163.943			21.1306	31.169	2.14222	164.289	32.1791	38.2093			168.363	23.7476
						169.244	169.889	167.958			23.8129	90.265	7.47888	10.9594	18.73	168.743			11.4936	43.0011	23.0509	12.5812	21.4488	26.9306			107.48	98.9969
						29.2643	138.354	86.6245			8.6917	31.081	89.6961	111.728	5.82917	5.89174			44.9777	35.5594	10.6982	23.3835	33.4027	29.4862			40.549	136.996
						20.6405	110.205	61.2408			174.855	36.1921	0.0233443	19.0685	4.57454	61.9529			46.329	3.76955	20.8568	38.8738	75.1754	21.9722			91.5139	170.042
						75.0025	22.3854	178.207			75.0323	165.243	118.436	5.98	8.50034	56.2229			49.7962	12.3174	4.03018	13.0458	151.818	18.1636			135.193	116.221
						7.41823	69.2072	132.4			17.0435	26.1144	175.546	7.76104	16.7409	125.863			19.4378	154.618	16.989	138.196	147.327	1.85281			45.1526	136.16
						150.028	155.311	78.8662			6.8626	49.8978	5.53207	24.8482	6.77914	77.7298			2.32322	57.4453	18.5418	3.46368	163.625	131.567			95.1109	81.136
						150.502	27.5738	1.54754			15.7258	1.24852	19.4057	35.4619	154.099	21.5913			24.6136	38.6461	5.92157	5.95035	91.3259	25.7718			45.8714	55.3627
						60.0986	88.4367	139.799			14.7081	175.663	15.0189	14.2461	11.8092	162.271			32.053	68.5787	1.49967	36.2615	100.685	15.7991			45.8843	83.3824
						107.654	61.8683	171.312			5.86111	149.596	2.37887	4.66097	30.0003	93.3989			27.5875	5.29112	7.75064	26.6392	13.4641	30.0808			15.361	62.7281
						0.97719	53.1067	85.0745			13.8715	55.8758	1.00609	21.1175	90.3467	125.383			14.4663	10.2951	6.885	146.107	7.33207	34.5093			7.36071	77.2067
						66.5198	51.7326	41.3672			74.9094	7.81818	3.4511	28.6349	133.382	4.08266			171.99	26.5596	83.9323	19.296	17.1301	166.333			81.9022	60.2325
						88.2682	68.7722	174.543			50.4275	107.336	1.18327	18.8908	43.3372	7.35983			131.511	19.9878	5.58427	41.2926	74.0227	121.848			150.238	43.908
						135.911	103.733	130.269			22.4265	64.6096	17.844	44.4746	4.50727	108.247			92.942	138.799	171.217	50.3469	99.5614	60.5192			12.1611	147.141
						19.2876	156.05	31.3504			11.7583	11.041	149.255	57.4631	9.95849	168.934			24.3078	77.2433	176.069	2.96315	45.2884	50.0648			78.144	0.504597
						18.7271	170.083	71.9307			92.9723	63.2081	12.5487	2.60777	41.488	103.997			20.9315	167.483	28.6051	20.5994	68.3815	33.8906			130.46	0.69493
						174.089	176.877	11.0651			91.0213	67.5952	9.48816	39.2064	41.7136	90.6016			8.5008	13.3802	36.1269	47.3995	28.8364	6.93233			107.307	165.465
						5.36771	62.8283	177.509			24.1127	103.459	3.98071	96.6875	31.5229	118.536			11.8749	8.87957	2.32402	76.5257	32.364	43.2025			7.57491	101.683
						12.475	149.095	20.9275			22.4205	107.113	7.39122	102.552	5.80164	116.716			35.7545	54.5931	18.3671	94.8787	67.8394	35.3492			101.998	151.737
						17.4292	118.193	91.0766			100.79	21.8561	141.419	152.948	43.5585	34.9881			2.95877	4.43324	18.9731	133.973	50.2512	43.6882			151.217	148.221
						162.877	20.0506	34.1491			155.031	177.448	26.8946	114.974	10.2322	38.8018			100.51	0.481509	2.02997	139.831	46.4719	15.7256			117.084	170.029
						179.38	144.969	138.164			155.067	20.84	44.09	156.017	33.757	138.262			4.36643	17.4474	10.4609	92.1381	0.62171	165.126			179.173	166.089
						155.821	115.852	141.639			123.436	37.9767	30.8698	149.612	3.34108	86.0841			63.8685	10.3691	9.06674	158.32	41.4097	89.574			33.434	86.1323
						161.403	128.707	118.505			70.0248	179.406	111.572	89.3535	90.7657	25.504			63.9269	2.69889	7.88868	166.85	35.9984	15.4927			91.5922	148.26
						172.8	59.1889	108.447			131.228	103.964	70.6106	16.9453	34.5246	89.5101			40.968	7.78069	18.5869	144.248	26.4814	7.76701			119.502	114.655
						142.58	59.2264	15.604			174.229	68.6119	132.139	168.755	91.8166	120.072			4.81359	2.3913	13.8811	45.2166	45.7448	29.1936			73.3669	109.531
						43.2618	54.9234	12.1701			12.3471	31.95	14.0144	15.7975	16.6513	131.229			17.4975	4.05839	24.3806	40.1773	31.8023	122.013			96.439	140.586
						38.8334	176.575	38.3256				179.856	176.391	14.8526	32.5379	162.009			31.529	3.27228	170.446	73.932	35.5616	170.027			157.756	116.236
						102.03	129.251	67.8008				175.967	164.724	12.2277	32.4137	146.822			151.32	6.85634	1.95193	24.5837	10.5154	92.2088			43.4055	105.762
						0.0570358	93.0182	27.0504				92.6114	170.437	156.304	174.599	141.94			98.8374	33.1241	26.4533	168.985	21.1379	22.1217			71.6997	61.8724
						41.7314	178.271	117.549				20.5954	142.423	114.826	155.744	49.3766			71.907	37.807	140.919	37.5062	11.2892	22.2233			28.4835	66.1339
						77.9384	141.593	46.306				14.2726	103.867	114.362	150.758	103.747			1.20681	17.4569	166.186	14.3836	34.0302	34.6754			40.0965	40.8559
						17.4129	145.818	6.46535				4.62859	176.011	10.5093	52.0406	95.1704			164.076	12.6707	29.7079	78.5811	22.7715	0.417443			20.4431	4.00529
						55.3085	169.908	147.545				5.75003	156.576	51.7019	23.7872	32.5543			12.4865	4.33502	52.7509	67.6297	2.85979	11.5794			24.2326	4.62425
						44.6365	47.977	8.41209				41.9942	140.764	107.392	21.4407	14.0781			30.3882	1.59095	111.18	117.697	28.4639	35.6095			33.7936	11.296
						17.8296	54.5628	107.013				15.8551	151.923	43.8444	178.422	41.9762			12.7787	15.2158	67.2811	75.5573	9.04919	9.35474			61.0118	66.6902
						153.074	84.9649	107.543				139.074	34.294	6.70519	45.8401	80.226			20.5158	19.6892	12.6311	140.299	8.10488	20.6788			57.6775	8.98573
						114.04	48.6074	175.769				154.785	63.1683	9.77226	88.3946	24.96			8.11167	169.419	51.6011	128.291	16.8146	172.168			148.712	20.2036
						105.21	86.4654	101.213				17.9423	33.8885	12.616	107.422	158.562			77.9157	13.1536	2.8233	134.797	9.1678	110.337			139.763	120.267
						175.437	164.103	14.1439				137.201	165.233	1.67195	8.54317	60.919			54.8116	19.5711	10.4342	141.999	5.5907	39.9076			94.6404	50.3395
						68.4872	165.678	79.6626				139.521	170.589	5.52738	175.239	147.811			79.1	3.38945	9.14907	157.32	9.88217	147.974			173.804	138.42
						126.598	178.845	162.765				63.4242	143.907	2.55286	34.2699	79.6728			33.3762	9.70679	60.5529	84.2624	4.2531	12.4326			78.4989	11.5059
						152.478	33.8061	168.211				66.7702	158.108	177.553	141.68	159.518			26.7098	133.951	52.7205	74.5594	23.0651	124.328			31.089	172.731
						151.548	9.82425	149.119				114.574	164.16	113.889	90.138	90.3916			44.947	136.927	50.7411	71.2111	27.8285	174.129			90.6816	164.527
						149.97	96.7109	117.025				97.1428	159.873	50.3501	14.7825	92.0942			23.9325	150.602	5.49261	72.1684	29.347	165.578			9.48493	168.927
						40.2745	35.3596	167.052				169.104	101.998	25.1433	45.0591	161.579			18.0831	5.45972	19.0183	84.6307	33.4708	24.3704			136.54	39.6329
						135.627	46.2673	154.586				102.047	20.4452	25.2752	68.4977	175.118			10.9683	6.88499	4.96288	122.321	46.9684	57.7218			87.2624	123.73
						157.859	51.5365	175.642				153.037	1.88164	10.261	137.144	138.046			28.682	44.2649	15.5512	49.9395	3.11064	160.8			22.1363	6.33163
						37.4612	103.391	155.044				6.83181	18.6234	93.0494	4.71333	80.5049			48.1928	30.2697	4.47186	22.8853	32.6603	79.0143			53.7604	118.146
						106.023	34.6495	107.17				91.1105	17.1636	105.904	171.292	146.086			18.6549	171.228	58.0935	22.6755	8.54805	130.065			14.8866	142.215
						142.705	163.139	22.7174				110.181	2.9558	9.51184	112.942	54.8883			25.4099	31.7579	148.493	6.14807	6.15604	89.2661			81.6201	0.0602405
						139.953	84.5159	175.024				2.09252	11.416	9.28277	75.8896	92.2852			49.406	25.7682	98.5592	128.483	35.4824	77.2865			65.8979	26.7621
						170.458	147.728	161.126				1.47758	17.0489	28.72	49.5738	128.155			19.1132	75.4051	34.009	153.069	0.971931	153.195			122.527	108.038
						149.591	170.827	140.851				6.69354	8.76637	29.0675	18.7777	141.53			12.9968	86.8926	51.7927	40.3875	9.12462	157.363			18.9951	61.1625
						17.6957	87.0778	19.237				2.36264	2.09839	10.9051	29.7842	49.2131			17.4852	140.078	16.376	24.3873	5.18441	130.933			128.001	130.202
						118.029	108.018	45.0245				67.3936	62.7988	24.6274	59.4981	17.4107			13.0875	140.912	18.9205	10.8163	26.8415	135.326			157.593	178.745
						44.635	155.004	85.0816				58.6472	113.749	2.94619	63.3807	55.573			70.2064	113.019	1.28426	5.39262	1.54482	156.535			20.6037	28.9776
						149.312	163.985	42.718				10.4106	79.7305	47.9427	96.6376	24.1501			114.723	26.2716	15.8411	19.7247	32.6659	171.378			10.1748	18.0435
						142.021	179.329	62.1108				10.3012	97.1091	63.0916	49.2846	124.605			147.334	165.577	20.8954	94.2763	146.707	3.51472			25.7571	17.5628
						22.412	61.3113	172.498				4.74563	29.9234	0.430019	51.2548	145.961			31.0795	122.642	44.9859	4.63974	155.065	28.5412			93.2133	76.8909
						63.3558	147.552	162.494				28.5354	44.7756	37.5429	148.424	38.8633			23.9436	29.6889	166.837	15.1683	108.457	18.7633			174.325	146.086
						78.8677	138.972	94.1967				4.98519	36.1356	22.0563	34.8661	170.458			45.5501	24.783	23.3542	73.6502	0.0889291	2.10015			133.725	131.794
						53.2377	141.607	23.3817				10.297	82.8403	26.2562	71.6639	172.883			67.0189	4.17923	103.279	138.305	119.329	7.8221			109.581	23.0297
						146.513	89.5281	132.741				9.71275	71.8023	21.6139	105.919	25.9493			96.0539	179.027	154.58	23.4627	55.1012	174.711			84.7448	130.209
						23.4396	58.6758	166.816				137.727	92.8082	3.34577	144.001	117.142			75.7709	32.7504	58.5488	59.1389	70.4501	116.502			94.4224	74.1598
						50.0841	140.982	18.4295				156.513	123.743	7.98744	48.898	136.309			146.04	22.5651	36.5175	121.135	59.1766	167.082			169.14	11.3524
						169.119	9.10976	130.717				145.973	7.16953	2.57203	56.7246	49.0093			58.6051	20.9974	8.6776	111.784	10.4525	176.508			166.851	161.567
						177.143	55.1472	44.2228				150.581	7.91882	4.8468	104.284	162.799			39.0949	25.8236	33.4082	125.811	9.35919	38.0758			1.90348	0.358767
						42.4492	60.4386	22.7517				152.482	13.1617	19.8471	116.809	103.109			9.61999	1.03371	27.2189	46.2514	4.95775	161.392			166.51	15.6959
						38.6289	95.8947	41.478				165.714	6.62324	55.2129	110.669	94.3106			1.64438	33.8541	88.3048	55.2053	176.613	150.423			13.9604	104.677
						103.059	35.9958	5.89472				143.592	11.7241	21.9412	49.3836	12.605			35.2219	53.8668	22.0546	121.045	169.945	3.29769			133.493	5.12076
						17.0955	153.717	12.8822				143.686	31.9499	169.407	25.8649	1.25867			110.237	1.89976	35.9374	119.22	15.8037	97.5418			64.6715	109.779
						10.18	134.711	153.796				130.231	5.50263	135.793	87.4094	4.26939			136.036	126.287	31.9884	61.6858	4.30125	136.976			69.324	157.506
						6.38108	149.284	150.167				25.7987	8.73447	143.297	63.606	85.2545			42.4445	126.282	29.4372	87.5335	161.844	168.508			118.294	24.9099
						21.5625	50.9089	150.194				85.6588	8.06453	165.874	34.5428	24.4015			66.062	13.5567	32.8073	50.9855	5.81187	127.14			60.8322	158.851
						177.373	21.6201	171.434				151.477	46.1035	150.337	8.49565	159.73			108.551	25.3082	146.354	52.6786	26.5414	8.57449			134.673	12.0011
						172.404	81.4105	157.628				100.767	11.2437	150.056	84.5503	11.3397			8.68147	20.4685	170.595	33.4899	159.699	36.4611			32.0247	127.495
						20.6392	25.3161	179.28				99.2169	35.2338	76.3785	61.9763	149.5			3.09601	7.50341	25.9439	154.39	5.91089	13.8435			10.8129	152.653
						75.0352	171.825	11.3627				79.6365	16.5678	33.3717	60.8603	175.144			55.6403	15.1542	44.442	106.984	32.1472	27.5931			68.1041	174.582
						179.557	1.02573	44.4317				104.637	39.702	114.291	63.984	9.35817			9.36083	169.045	21.7636	14.3007	112.138	160.694			8.41245	17.6188
						71.3845	8.01212	32.9174				147.941	152.378	54.1933	66.8628	152.765			11.7101	148.345	55.1407	109.642	111.325	159.395			110.549	26.7678
						153.904	143.192	24.4598				68.2376	0.0376704	29.6309	23.3625	171.19			45.7052	80.4406	73.7569	85.5687	2.28448	48.9006			148.085	131.792
						156.955	142.446	102.175				60.0705	6.11294	153.302	25.8325	50.2593			68.1959	153.321	149.501	7.26861	153.092	46.3188			147.127	163.397
						179.392	159.348	76.7935				14.0258	38.7629	5.68982	49.1013	92.685			169.983	21.1033	81.6442	21.6921	25.544	87.3812			91.1932	129.304
						143.914	83.9353	142.9				42.2414	36.6803	7.91318	13.6589	51.0399			170.117	10.2885	113.038	105.042	58.0465	8.80812			27.6432	120.232
						22.3085	121.302	55.0757				168.016	10.117	17.9469	42.8611	178.145			148.688	12.0122	167.637	63.6923	33.7707	126.988			131.52	177.055
						45.7506	92.2337	155.341				179.554	24.0316	7.97509	16.84	112.539			34.7281	15.9592	26.5751	108.471	48.9298	12.3135			129.788	95.8137
						74.6155	137.909	103.984				143.891	5.62018	89.1746	41.0594	163.612			23.9979	135.45	57.948	14.5984	10.1935	178.793			174.33	149.26
						41.8634	167.903	9.96626				159.72	34.1013	117.841	65.9426	46.8893			72.7219	168.619	148.413	168.287	15.9497	154.186			109.56	141.792
						0.584294	71.1688	179.114				114.851	2.16742	62.0038	118.285	163.767			144.818	149.662	140.357	0.869186	23.6288	133.685			121.064	148.59
						154.523	27.3008	167.868				29.9781	83.0951	128.046	103.634	134.911			29.867	9.19267	69.4667	14.1088	47.8561	148.404			172.365	108.986
						143.096	147.086	99.6785				137.01	20.2614	102.962	46.0945	35.8684			106.407	29.6925	113.673	37.4945	28.6727	38.9726			167.324	0.914825
						161.872	16.0421	41.9746				131.473	96.6817	101.526	14.1874	154.887			97.9248	68.9518	7.18408	3.97511	17.9144	43.7487			49.2856	6.08173
						179.099	0.0430061	144.084				169.364	34.3658	114.904	50.741	169.101			46.422	9.60699	5.20598	2.62011	96.2462	30.3772			39.8	29.8023
						144.368	73.2104	173.533				74.2879	10.1788	41.4	3.2077	144.652			48.4345	15.1555	178.138	14.7812	108.112	43.4956			154.098	138.644
						37.0598	122.093	173.798				163.098	29.1045	158.213	25.1495	35.8554			40.753	5.62833	164.502	29.2641	168.087	29.9049			167.989	141.71
						176.977	25.8748	9.44488				4.90668	33.6325	178.913	56.0833	11.2567			8.72436	10.1973	27.789	8.13173	31.2212	28.1506			137.243	40.5256
						155.518	25.3217	32.7036				11.9036	10.7822	7.84685	70.1314	17.2357			36.9957	162.787	118.767	138.266	137.285	2.20842			88.0832	51.5914
						126.178	44.0426	133.009				43.3181	27.987	170.278	142.722	103.472			29.2663	13.8047	175.916	36.8263	54.8259	58.5907			130.628	0.568598
						93.3282	160.659	56.4448				85.5969	27.6695	45.1906	135.401	173.263			0.554163	0.597151	179.469	42.7131	34.8492	68.0164			21.5008	5.0192
						138.865	170.196	91.1164				3.82219	9.4485	163.596	23.9977	64.6278			157.026	38.1155	141.41	121.787	16.3797	167.992			170.6	64.9861
						118.977	158.538	147.848				84.5482	1.51741	17.9079	26.0947	66.5351			38.0568	170.498	26.9004	5.81895	2.68742	148.923			46.0643	31.9417
						21.4386	137.377	78.8281				8.47157	4.7668	24.7914	9.95353	56.7502			115.62	38.651	18.1743	97.2286	29.3596	154.146			158.202	159.687
						12.5651	73.9277	78.5804				119.865	38.7889	38.351	18.3016	176.79			21.3252	61.3193	16.4929	11.0612	28.4234	49.0711			34.3304	74.8393
						151.737	163.568	52.8931				47.2851	5.31269	31.6401	35.8359	7.05777			18.7937	77.2262	6.20232	34.4787	76.6263	158.517			166.003	135.565
						170.924	50.5182	24.9334				76.0468	5.33829	46.3321	123.379	38.6148			15.9693	11.1044	17.3434	15.3445	177.665	35.1071			98.6645	46.357
						171.194	146.868	73.6434				95.3226	13.1107	173.21	42.2146	83.9311			51.5836	27.2873	43.4265	59.734	153.281	0.450996			9.63884	13.5587
						177.045	113.899	53.4335				22.7438	113.816	47.8344	101.728	122.926			5.93019	84.0265	19.9616	48.7123	21.2623	17.4342			52.0756	142.108
						169.978	151.269	18.9933				18.6134	131.428	50.9716	97.6679	80.1415			25.6846	81.0066	46.7333	42.1778	9.48216	178.01			53.7595	158.411
						32.4582	161.585	132.397				19.9336	165.029	111.105	161.314	5.96225			48.1032	71.3721	43.8323	101.956	42.6305	65.0686			35.4748	158.616
						52.1511	166.078	104.964				20.6098	76.734	90.5951	158.631	132.401			31.8722	72.0894	29.8984	94.1397	41.7059	55.0873			32.5621	72.2911
						172.344	68.7412	171.052				37.4428	59.2585	67.1545	157.281	26.1196			162.07	2.98973	91.9986	2.66024	62.5545	34.3333			3.24275	64.999
						151.005	56.5542	167.975				38.8494	165.823	114.561	18.1505	51.4192			117.727	125.677	41.9672	28.5317	97.7366	42.6908			54.5384	16.6671
						114.121	162.755	1.38919				20.2833	2.77836	78.06	1.32434	43.8809			148.888	3.01656	37.8203	13.1553	158.602	20.9574			26.7314	166.031
						137.969	76.0953	71.8982				5.83795	1.14682	64.1544	36.6388	31.6155			21.9843	1.15695	3.31081	17.6035	147.657	5.35588			135.289	49.2801
						143.15	152.746	59.7693				36.2851	145.183	36.1849	92.0627	52.3104			102.349	5.89403	90.0641	32.873	8.307	6.6909			98.169	79.3896
						46.5723	9.52491	7.817				55.2545	121.154	28.0462	143.506	109.311			2.81889	22.9289	75.4354	47.6342	85.9686	14.975			64.4439	122.11
						121.871	56.5987	20.6269				173.263	179.284	1.42841	24.6106	36.4381			113.443	35.3169	7.05564	1.93333	16.1962	17.7424			52.2193	104.608
						179.279	170.117	28.7015				4.38974	14.453	32.2604	126.169	31.4796			165.58	55.9974	12.4926	3.1722	15.557	44.9233			106.532	82.2727
						140.298	94.9005	8.14044				6.63833	62.4665	79.3613	139.683	157.108			164.964	62.8616	11.9341	2.06627	23.7152	1.57404			4.73874	14.862
						157.488	27.6428	40.769				130.593	9.56116	63.9661	121.356	122.937			150.509	84.5605	39.014	11.3779	160.513	67.932			164.378	153.224
						177.13	177.246	47.3352				135.979	8.5977	103.641	141.548	100.046			177.363	62.1237	177.883	2.1608	106.284	99.2002			69.1786	49.0528
						20.3492	116.405	172.911				136.395	53.4259	151.593	150.063	28.0454			159.517	32.1141	120.011	0.637447	163.962	57.2861			113.01	11.5993
						165.089	67.9835	102.676				155.401	38.0473	155.812	134.593	129.718			18.0007	16.4141	169.962	0.838901	16.1088	66.2549			84.8316	176.164
						179.135	168.341	68.0471				71.3464	54.1899	37.1557	142.389	82.3061			14.3436	3.9765	97.9558	27.5366	48.042	31.7862			32.6521	84.1956
						4.44355	139.382	138.304				50.7404	21.1648	0.136817	38.291	35.0188			20.1715	32.3579	87.9707	7.71904	71.5238	24.1896			116.262	24.8845
						42.5932	122.316	119.297				64.4937	52.2092	64.2248	84.8477	1.42237			42.1602	77.6403	59.714	40.3344	48.9773	161.326			41.3483	23.6704
						17.4335	21.8052	152.509				154.914	57.4505	2.50421	8.54068	0.736004			14.0459	53.1949	112.417	19.1264	77.0517	92.5432			19.9933	172.053
						156.739	28.7312	164.609				177.242	105.773	41.0069	2.29001	111.165			28.8483	96.2284	24.1681	98.7137	100.105	11.6919			120.88	169.051
						146.193	118.052	171.232				163.744	20.7463	32.586	112.884	37.5195			96.3026	70.1957	23.6236	75.7934	99.8524	29.2912			8.1531	5.54024
						66.0225	138.215	15.1305				177.588	2.61299	38.6096	94.3432	133.407			34.5085	51.8996	14.5551	75.5427	93.9177	10.4522			46.5039	28.0494
						0.300251	133.473	28.5779				33.0803	18.9435	7.42857	115.38	166.104			97.5433	102.823	142.482	49.5908	22.2972	117.806			122.104	9.27527
						176.512	7.17643	159.065				47.189	15.7989	37.6971	123.447	87.3603			77.8979	90.8248	163.716	41.967	57.5427	38.6903			5.14694	65.5019
						161.026	178.201	13.9624				93.31	13.0426	89.8259	89.9776	52.4658			28.5295	6.87434	24.8494	24.91	31.5489	84.9705			56.6824	74.1286
						172.636	170.669	171.912				178.526	5.50109	151.536	110.423	48.1666			33.2453	0.510421	0.514137	148.282	13.7984	99.9585			123.724	47.8592
						163.98	129.205	90.3684				173.099	22.0731	63.3293	130.266	69.8182			63.1599	21.3893	82.9916	57.0269	44.5105	116.782			19.4371	101.919
						169.347	25.165	52.6936				47.7265	21.5317	65.3492	23.2149	79.5873			9.85067	69.6829	102.327	2.13101	157.35	43.1021			165.927	141.371
						145.47	172.367	0.71708				82.5579	22.5754	60.0829	57.9635	94.1053			5.44347	61.2017	148.392	29.2913	157.732	5.16256			71.9705	159.645
						133.007	179.541	61.7972				70.5096	54.3545	167.19	87.6708	87.9314			16.034	129.675	170.983	89.3652	63.0607	1.28546			143.815	131.81
						59.5001	19.4592	110.758				38.097	72.6063	6.09194	9.27665	1.58143			7.39565	175.277	4.21176	153.31	2.41553	158.08			23.9104	121.517
						147.563	152.588	141.61				63.9904	29.5534	16.9843	178.04	23.0101			36.0551	160.748	47.4621	163.982	6.20216	152.226			168.3	164.225
						107.145	113.581	171.113				40.8368	12.4551	42.8103	19.2166	123.42			11.4698	168.75	96.9613	116.44	8.61996	90.6106			5.39238	134.29
						95.544	90.8191	126.021				27.1073	148.07	67.4067	23.1437	49.8489			24.5506	141.502	103.246	100.747	18.8923	13.1164			13.1616	156.062
						52.4405	8.6945	77.1878				72.4286	178.748	15.3931	162.196	42.1497			28.2534	70.3818	6.78789	138.132	1.46886	17.9577			21.4882	17.5414
						83.9164	72.7423	120.159				76.8478	40.4312	22.3148	9.97271	68.0967			17.0259	61.9037	32.767	82.1388	3.04608	2.9808			143.763	173.804
						168.852	147.822	172.563				38.184	54.7749	33.1964	38.2261	136.166			15.7661	32.5178	0.746761	38.5646	25.8271	12.6396			40.2248	114.723
						14.038	145.738	156.738				39.6595	57.3194	4.85732	98.1167	0.954367			16.3313	21.3959	19.588	13.4863	55.896	6.56485			65.8078	118.568
						177.606	150.465	17.7945				65.1506	67.5134	54.3355	174.746	148.471			1.08784	18.7874	90.5426	17.6096	106.204	8.25545			23.7999	134.316
						75.0288	162.075	106.674				79.5589	168.627	140.499	29.3966	104.952			10.4216	128.221	133.973	73.9692	177.957	16.5115			83.9998	78.428
						149.479	156.094	87.0897				80.2223	78.6169	170.681	3.81744	5.725			21.6244	113.191	5.33094	121.459	15.0059	7.01188			78.5265	34.6556
						43.3511	163.618	2.95651				107.684	114.808	175.809	20.8699	66.2261			10.2629	79.3858	116.278	110.107	58.921	39.5786			92.7605	103.6
						171.565	157.825	29.4534				77.9433	51.8332	97.3031	0.680543	129.034			4.7462	104.865	124.579	47.3819	76.8232	13.4066			129.244	97.0619
						2.23084	157.82	46.7975				27.6868	124.677	145.399	63.2197	155.645			41.4834	104.106	5.35954	16.0539	40.5706	4.85545			179.5	0.0750404
						17.7028	157.927	165.274				54.3747	120.949	112.038	14.6628	31.978			35.5897	99.2121	12.5111	53.3472	167.191	11.4639			165.965	70.3739
						73.9556	163.822	16.9001				34.594	17.7151	173.196	112.495	106.15			64.7996	73.6343	13.5787	27.3719	25.3433	2.46808			153.773	109.205
						64.3713	140.751	151.488				126.696	51.4074	7.06274	3.07862	7.59012			85.4336	25.1878	6.63641	37.6485	36.6116	15.8031			158.385	158.432
						61.5656	170.712	169.715				71.6841	53.3213	116.136	21.5684	178.441			35.45	51.0508	12.5351	40.3955	56.0371	1.48526			54.0116	179.709
						122.993	133.595	169.569				64.61	79.1887	72.2982	10.6565	166.153			37.047	72.7237	64.8567	165.698	63.1532	8.91198			87.8172	177.377
						155.732	169.06	151.751				51.8962	153.888	6.70674	16.4174	102.024			3.725	131.289	83.682	82.3827	7.81986	27.8837			135.978	125.12
						4.39413	124.601	24.6273				176.891	57.7935	4.21002	4.97766	80.0932			0.56071	153.389	12.6149	113.388	12.9924	3.43714			160.224	142.257
						9.27732	127.581	12.1986				156.484	76.0543	14.9526	12.6486	166.378			22.6108	161.829	68.6256	77.5454	27.6226	28.331			102.31	34.9087
						37.804	168.155	89.4368				33.6964	42.7589	13.7523	51.7415	48.3446			33.7522	174.657	68.3559	131.148	133.318	45.2706			158.179	24.4735
						1.59248	159.904	100.11				8.58355	67.6164	15.9749	6.24404	48.1471			66.8987	45.0908	167.474	152.533	164.412	73.4553			29.1125	48.6695
						128.344	116.214	81.1691				35.4963	138.767	18.1784	17.687	97.1826			3.12456	7.97828	47.29	56.9096	152.073	61.2396			25.6051	80.4853
						133.984	178.133	65.3285				63.1073	178.011	91.0542	108.456	54.2792			9.79594	20.1866	6.21242	90.0734	121.355	10.0254			154.472	40.0461
						160.529	152.198	20.2791				82.6502	45.1236	22.7037	15.8037	146.326			4.88016	5.478	28.1524	83.003	54.9243	22.4826			7.69791	19.2262
						46.9079	140.156	83.1889				161.992	25.4436	13.6938	49.1326	43.1382			6.97497	37.3171	105.995	44.8867	11.3489	53.7668			88.0713	102.001
						174.974	1.67311	51.2709				115.491	158.254	0.269673	138.485	24.4884			16.0872	57.4278	123.517	21.117	13.7946	80.1259			172.401	115.891
						170.718	126.924	151.406				169.719	10.4224	22.2782	24.8715	124.025			3.81454	171.763	40.1366	98.022	15.6001	43.4143			86.6408	175.816
						171.284	149.969	46.9838				169.633	148.234	168.62	166.722	15.5884			15.515	142.4	129.523	106.57	57.751	23.1168			136.318	108.727
						162.395	158.294	150.144				169.696	120.062	38.7519	47.2347	119.537			59.0747	173.155	33.9438	151.788	94.6795	5.95525			170.152	56.2081
						118.499	78.5669	150.914				115.984	148.612	21.1501	49.9996	1.80322			92.4199	97.493	14.3272	95.7558	30.0044	160.095			13.4439	63.4448
						16.1796	79.19	149.534				14.7882	46.3303	77.8328	105.479	91.1906			30.4524	158.333	99.5739	87.0669	89.4579	13.163			10.3689	87.8827
						25.9982	41.0142	58.7378				45.4609	23.9649	32.5784	154.897	148.88			88.9415	173.82	38.3635	27.0055	41.8845	112.927			30.7462	156.935
						173.715	38.3175	99.9322				17.3965	54.8595	63.9955	2.29566	147.106			69.1424	173.935	168.677	22.0971	14.341	148.244			73.4569	125.7
						151.677	157.41	68.0068				111.392	0.371102	71.6135	29.3974	74.4028			38.6386	168.055	157.667	22.6133	14.5063	100.718			20.8757	16.6948
						13.8131	160.145	153.464				159.133	24.4822	16.6368	19.8458	163.627			80.4628	121.435	31.2281	17.6474	56.5765	144.391			36.7167	82.4375
						21.6185	156.559	166.05				29.4608	21.302	7.52454	93.1188	8.0687			70.5913	21.0876	157.416	9.15915	33.4097	169.542			171.505	4.19844
						85.6566	12.8784	4.25691				16.0541	2.26621	22.0123	147.036	8.09942			2.15181	14.584	142.54	19.454	11.9605	123.656			165.825	15.2001
						41.7164	166.54	31.0322				86.2858	44.579	19.3681	161.761	44.7512			27.0173	74.3342	153.917	118.863	82.7017	88.7722			46.3486	165.34
						151.673	166.041	149.849				133.47	5.98829	35.967	7.56728	121.953			84.7735	80.0383	161.511	5.0637	71.4663	25.8016			39.5673	177.806
						89.3787	177.479	56.4365				12.2244	2.95274	12.937	151.377	5.76218			166.783	115.731	33.5981	28.6167	55.0193	157.391			131.564	152.942
						64.1217	143.792	0.282844				47.6942	5.83277	25.0771	21.6189	163.774			158.948	69.0578	2.44106	4.67097	61.046	17.012			168.316	113.617
						17.1711	41.7256	165.82				8.37084	6.42272	3.18816	4.15843	175.34			165.118	37.4161	29.55	149.205	63.4368	13.6236			150.873	14.3121
						40.3038	83.6684	36.2183				0.488194	36.4975	176.693	15.1506	170.727			8.66327	137.1	4.25723	58.0204	114.454	24.8358			21.3352	124.276
						127.498	143.107	172.972				14.156	7.4153	9.90982	59.4348	147.093			35.5569	147.66	9.05889	17.1508	129.759	67.9684			57.1791	111.278
						164.393	167.94	96.9775				37.6997	147.937	13.7572	107.333	165.391			33.441	78.9686	11.201	151.514	63.1438	31.1699			72.4797	172.711
						69.8136	33.0528	166.876				1.10048	108.891	10.2718	154.132	60.2557			33.4502	16.413	70.57	75.8502	84.6268	48.4986			116.286	134.142
						165.407	70.3382	33.7442				125.372	26.6608	38.9722	135.728	72.8668			125.048	18.7082	25.4092	65.1798	82.1731	96.5309			125.061	154.664
						178.116	11.3784	155.33				24.9594	61.3254	144.532	169.844	133.735			18.9053	14.723	137.95	16.1122	63.6306	86.5151			176.304	53.4571
						166.87	105.752	83.8251				86.1492	16.8077	162.772	154.052	174.65			117.931	78.7437	153.089	0.568827	147.472	112.812			162.487	100.415
						54.5701	160.909	171.157				132.287	10.1554	176.659	152.398	49.553			47.4807	37.0789	13.9772	4.25554	171.442	22.5614			167.35	61.0043
						61.1966	165.049	165.027				33.7811	16.2673	2.87862	173.814	95.4634			0.81245	21.8959	6.87105	10.4362	92.0126	111.677			175.234	51.1782
						163.321	172.156	10.0908				90.7035	10.604	28.1676	54.093	113.341			12.4931	46.0423	21.1103	52.6849	22.736	136.024			177.607	51.1569
						162.464	126.403	49.0974				107.838	33.5457	35.2541	68.3752	104.733			2.81989	73.4919	28.4569	10.57	45.6056	40.4836			165.101	138.327
						42.269	57.4967	64.3625				32.282	170.221	13.3795	8.2785	141.243			7.07128	57.3722	8.31111	3.04658	86.2277	38.3952			34.3002	27.2311
						170.979	119.49	31.5987				59.8275	32.7074	4.40643	46.2336	148.26			12.3898	178.076	22.0207	6.53718	41.8091	166.18			13.4291	157.933
						158.045	162.742	142.95				13.9519	35.7799	39.9188	74.3945	97.8696			37.8986	36.3743	11.6302	5.95361	86.4286	171.348			177.022	134.392
						4.6014	154.896	45.081				105.116	37.034	6.55671	80.3941	95.0064			9.58617	153.212	30.1741	35.5452	36.3049	146.633			168.977	165.024
						97.4651	72.5545	161.252				3.4003	127.829	152.379	11.3045	136.063			17.5475	101.792	77.9998	24.3928	13.1338	124.484			162.524	145.089
						167.597	67.5376	124.057				68.724	27.1381	97.7298	17.5505	123.71			14.8084	167.451	34.3013	140.481	17.8219	109.131			177.152	88.8708
						157.595	176.521	116.256				104.26	6.71571	14.1881	4.39524	62.3614			3.44809	14.9814	34.6183	67.9478	3.45377	50.0707			160.099	174.83
						78.8898	71.0438	114.459				142.716	86.7691	6.25875	155.755	123.265			5.04283	5.4685	44.5569	79.2543	12.0154	37.7606			120.613	126.304
						3.95011	4.77506	15.2307				15.7058	120.248	22.3576	170.425	73.5322			77.0399	7.9538	145.881	68.4866	2.34896	0.712703			122.439	74.8009
						43.9687	151.813	167.276				1.46395	103.588	12.2307	4.93708	44.3245			152.526	9.86385	92.4365	77.7335	7.5121	34.9375			137.124	165.337
						162.547	101.687	30.3385				37.1907	19.1548	4.91478	11.6338	29.743			38.929	114.254	58.6783	176.346	12.8545	83.6123			34.0232	141.796
						56.6681	178.12	170.639				113.321	41.9819	162.647	4.00977	41.5947			31.7416	39.5765	151.829	155.637	24.9428	89.2362			8.5298	160.336
						72.2545	120.658	9.69477				154.946	12.6028	60.2799	13.8082	148.506			68.4545	85.2276	150.041	119.347	43.971	125.552			39.8325	81.9991
						9.96332	29.4265	8.47012				117.325	22.4818	18.4129	33.8995	132.937			29.1877	139.499	83.9703	154.967	4.60588	37.2673			28.451	126.781
						152.374	23.4294	151.511				143.839	8.72473	19.851	15.3987	123.886			154.467	142.78	91.4667	136.117	3.52798	46.0217			166.026	31.0416
						152.512	44.6804	173.849				131.679	22.2708	11.278	13.0235	19.7595			176.226	165.581	40.7802	144.794	25.4255	62.2196			149.522	175.178
						85.4167	158.783	158.202				125.212	14.7813	46.7358	10.1087	143.304			23.5736	111.018	107.748	53.2487	7.42142	42.9009			12.4375	71.7618
						98.3867	158.559	29.9294				100.144	135.92	5.01884	72.4583	17.9013			21.0049	67.4229	82.7561	109.165	14.9487	29.9189			167.247	115.319
						3.60561	40.6277	166.721				14.9464	99.2569	90.9577	133.867	41.6135			20.4937	12.3934	89.1059	41.4192	111.45	17.582			121.693	103.529
						0.448764	157.821	3.28805				5.13298	140.708	83.4401	26.6856	55.5096			8.54684	4.71593	125.35	79.0934	129.193	33.2877			21.9298	34.1657
						13.5495	125.94	24.4808				5.51246	70.831	53.2345	15.3485	66.1687			4.41102	1.80746	106.771	18.4033	42.455	23.1396			8.59301	156.841
						146.257	105.381	149.236				5.93863	42.4986	45.6034	82.7044	48.893			3.67468	1.92084	175.465	15.3146	95.1733	14.6661			111.115	164.117
						138.208	9.89072	139.771				9.84504	140.777	85.2375	117.101	122.323			7.04422	66.3363	52.1047	38.1429	134.216	3.65779			85.8278	128.448
						136.021	40.6882	130.242				4.56424	120.564	77.6668	26.0107	0.837337			9.17485	43.5768	3.91344	62.1769	126.043	5.96648			119.859	151.538
						91.0616	132.244	52.2657				136.54	97.2415	65.6062	76.4896	80.5987			31.4798	117.121	11.2763	59.5829	21.8306	167.372			72.4214	152.987
						17.2274	167.086	57.2286				7.08886	161.204	105.661	155.658	65.1375			179.306	23.758	51.8956	36.1221	38.5383	152.768			155.554	34.0892
						16.6384	177.245	142.464				13.6095	30.8082	56.0402	23.5791	6.79967			37.7106	18.7534	96.0206	2.41229	67.5495	174.535			164.279	24.7016
						169.851	174.039	175.678				4.65054	28.181	150.224	114.266	161.92			89.8153	9.45752	54.404	82.1751	0.551248	37.7305			24.5524	121.951
						154.64	170.381	110.707				19.2154	20.5322	142.853	90.9063	117.402			55.1672	19.7642	107.188	64.959	1.00274	145.468			36.169	75.7599
						23.3092	5.49144	144.014				33.3252	2.13878	21.0302	20.0317	2.61314			16.3379	17.4078	173.349	23.1748	102.132	101.694			41.0934	91.7253
						95.6924	1.32046	45.2799				118.146	159.824	95.8995	105.885	157.878			118.275	12.0802	179.006	31.1743	65.6599	134.585			130.341	30.4355
						7.57678	45.0765	88.6264				167.579	169.855	36.023	138.193	178.581			106.097	24.4179	18.504	29.4854	87.2335	130.642			10.277	33.7078
						30.9521	69.2176	133.081				80.6726	104.982	167.499	109.611	134.495			128.539	27.2872	37.7846	2.36647	109.861	15.4327			40.0584	76.0651
						86.3013	49.7689	123.821				115.194	34.6212	3.67417	105.549	69.8571			9.43422	5.26922	16.1551	47.0014	32.6419	20.0657			100.797	77.2735
						133.846	24.7247	4.10599				31.6351	106.55	1.61744	142.817	91.4091			16.1322	21.2041	1.95719	35.2615	8.39665	152.889			8.51691	50.2175
						52.422	144.654	87.3844				34.9407	105.846	14.4139	76.4575	152.905			30.1091	0.0252386	76.3418	27.0466	5.56979	158.434			28.2674	121.05
						28.3489	122.529	21.1213				156.163	34.6939	8.62117	104.33	2.99179			65.0845	38.547	70.9279	38.8502	8.53621	68.6013			140.739	124.005
						78.7848	152.77	15.8892				145.927	55.6619	0.949209	32.0065	53.4757			110.713	17.9194	15.9642	92.553	34.1974	96.9851			10.9191	176.765
						121.853	161.49	15.3988				160.683	78.9766	10.568	52.8442	9.04864			153.921	28.9719	158.787	121.164	168.422	134.017			93.5277	9.99591
						149.019	172.647	152.972				2.26313	84.5829	13.2359	53.1209	14.8574			97.5274	72.0806	103.635	147.622	142.364	26.357			123.027	10.8757
						150.299	131.869	163.763				8.76378	42.4954	8.20059	80.7533	20.7804			30.5605	89.1166	0.0796137	19.9237	151.672	9.68648			178.268	132.381
						27.122	179.046	139.728				26.2801	82.5918	0.0435848	3.67369	59.5607			4.22005	7.26807	23.8637	53.3825	166.462	38.4506			159.258	156.073
						30.3077	179.858	149.547				86.2849	76.9935	0.0638105	41.1156	47.9555			21.3346	12.8687	15.1755	97.1511	141.262	14.3886			157.784	121.319
						33.1828	159.062	42.9376				9.20487	30.6463	5.1868	20.6575	21.6163			64.0217	40.0994	57.0313	110.585	30.0001	15.5078			19.555	8.22527
						101.744	128.453	165.643				60.5087	7.59771	7.87521	25.2402	153			47.5991	90.3753	85.4747	88.8575	16.6455	13.6788			12.7929	47.8097
						168.171	154.756	22.598				65.2131	34.3543	0.736561	10.7979	116.75			158.887	154.556	129.168	94.5861	11.8917	29.7917			65.6305	142.523
						160.011	155.257	80.147				23.8707	17.5139	4.89991	87.2242	158.525			53.2192	150.018	121.774	81.099	99.842	15.5502			78.3686	146.317
						103.06	158.097	101.501				2.95747	11.4338	5.94767	27.6391	110.12			55.413	59.0711	61.2248	59.3139	170.42	23.1476			53.6705	6.2344
						90.9035	16.6314	80.0793				28.381	43.0943	6.93075	77.5934	162.715			13.4339	50.5444	60.3047	162.2	124.635	39.9138			9.81291	15.814
						51.0129	165.606	14.4943				9.62014	23.1384	2.95467	60.9904	105.098			87.6836	95.7214	23.3762	137.606	120.494	57.0315			177.413	63.718
						152.029	145.732	61.9507				6.63385	88.9227	13.5179	39.3107	17.2517			15.3958	17.0987	15.2148	6.08461	34.1154	24.332			161.964	107.336
						73.1854	174.14	103.438				12.1985	40.381	7.20997	11.2731	0.36155			56.5311	123.296	41.0142	60.058	168.795	83.3827			133.183	98.3341
						107.93	137.479	2.8772				18.8263	16.0944	2.28954	16.3024	35.7075			148.127	16.0915	143.149	20.6436	179.592	160.747			164.834	174.32
						177.559	166.176	6.09019				5.30667	11.4195	5.85424	54.6375	104.054			9.12856	13.1823	145.633	33.8534	6.71094	169.543			123.351	157.537
						152.831	148.694	105.353				17.2919	29.1597	2.3322	70.3601	103.627			145.275	119.115	116.073	28.3802	25.7895	149.44			75.3333	16.3466
						174.956	133.074	166.126				29.6723	76.1324	2.90992	92.0932	38.9129			143.263	5.6303	120.597	58.1407	5.13635	18.2228			59.3805	154.079
						19.3347	162.389	159.936				56.1839	5.10539	0.401279	33.3688	70.1148			96.8237	9.27728	107.581	69.4136	11.0796	21.579			122.633	114.594
						176.993	121.343	174.965				19.4819	98.136	7.28919	104.629	20.3542			17.3809	4.06115	53.1282	48.7807	44.9296	17.5292			160.655	175.727
						166.198	102.605	167.074				8.78023	18.4543	2.85091	22.2676	10.6352			170.192	144.374	83.8108	71.0731	16.4776	4.35644			167.022	67.0139
						62.4515	90.4519	168.015				18.4226	156.936	1.42777	4.15743	48.0374			50.3341	161.916	69.1642	90.551	121.905	23.173			4.84835	124.153
						156.329	169.111	178.568				60.2876	49.7606	4.0191	96.1988	7.07844			47.1711	112.301	42.0731	54.3788	5.24753	11.7177			42.212	53.765
						20.6701	21.0944	25.9405				63.8682	98.2321	17.4269	67.0377	1.90521			39.7081	109.413	11.4563	66.9075	16.456	19.956			41.827	57.7404
						32.8728	142.817	36.9481				26.7833	35.7497	12.7945	21.1841	23.8586			42.0371	2.53655	179.54	45.5476	6.39031	2.14392			85.9777	15.2529
						13.5173	131.381	173.938				1.20345	86.9422	2.77689	42.9439	24.8393			6.57711	1.54595	171.261	115.413	3.98067	19.0569			8.33661	16.7921
						97.0641	160.095	107.468				8.40302	25.4686	5.64096	42.5181	138.539			102.008	13.2866	53.8618	129.052	2.87666	2.98839			95.7781	22.4263
						68.0572	166.063	67.6156				63.9267	36.3543	102.781	4.2992	123.695			10.2129	72.1652	36.071	41.3989	3.52845	14.315			145.21	23.3661
						91.0765	154.782	96.16				5.06759	54.1038	87.7156	63.1099	32.5912			10.8314	2.47113	35.4823	48.2812	43.8498	111.858			23.4595	5.92076
						156.956	118.535	84.9044				4.93461	50.5383	4.83479	95.6661	165.705			78.7862	55.4576	53.333	117.25	126.821	13.0532			28.0371	12.5692
						113.917	169.449	58.1172				1.90299	86.785	1.35688	9.08602	30.0725			135.049	88.5285	169.939	55.3467	91.6949	44.83			159.565	109.147
						141.034	175.569	8.98359				3.2877	35.1083	22.2848	18.1064	41.8713			28.1541	32.724	39.269	153.236	69.3314	40.3479			37.2759	95.0217
						40.0976	3.39407	10.9302				167.651	52.8888	18.3285	66.4832	101.113			11.2371	46.539	19.7341	174.599	135.136	82.8911			55.0338	93.72
						26.3035	8.25444	29.5825				165.711	11.6593	28.3729	135.413	28.9712			35.4819	67.2286	141.07	79.6786	12.2273	6.26259			166.19	141.627
						18.9082	79.4722	73.1971				28.7832	4.61701	7.51764	96.7127	4.00746			1.76012	59.2328	158.932	89.1718	140.102	7.72806			47.6424	53.0562
						90.1418	177.67	125.031				114.284	101.648	24.6968	73.8102	155.157			49.862	74.0062	127.098	1.52153	20.4736	12.1839			3.14539	101.01
						143.668	165.094	129.16				12.678	121.678	6.74394	130.588	95.2137			34.7714	33.757	26.3929	43.5785	162.531	16.8946			179.096	66.733
						118.425	157.416	108.429				123.602	158.196	71.8536	159.392	153.994			52.7967	17.206	103.573	83.7531	65.6642	30.0812			7.84682	5.55645
						156.992	141.812	13.2696				173.982	12.1424	31.9379	163.865	141.704			125.029	22.4747	42.6965	116.155	152.603	38.8364			170.241	9.23026
						164.843	176.277	167.369				113.729	34.7787	79.1929	154.69	76.4429			31.0965	26.5845	20.9283	166.672	178.707	123.673			51.3658	69.9892
						130.257	150.662	129.224				44.2194	39.4476	17.7521	117.596	160.327			57.4012	7.57441	39.0303	123.708	26.4214	51.4067			33.3629	38.2011
						169.979	61.5434	107.448				137.369	2.05084	11.818	94.3213	111.88			75.0369	24.6008	75.9901	66.8923	40.479	79.9882			138.219	6.06023
						125.127	158.928	63.3259				79.4093	7.08852	37.8802	93.9443	25.6348			78.3344	94.0338	73.8206	112.794	62.2995	16.7427			37.3764	130.169
						38.0904	153.409	160.785				171.929	30.0535	45.6579	36.8403	42.6002			105.315	10.7141	35.664	83.4811	36.916	13.0538			85.574	47.1628
						153.179	34.744	38.3544				175.724	38.9966	39.9231	91.3683	27.1323			155.826	12.8833	175.009	85.2343	5.94975	20.8128			159.477	3.31632
						12.1565	158.637	173.855				148.911	82.1695	174.682	177.709	111.665			154.963	58.6269	98.839	51.0809	37.5658	3.58954			16.6606	67.3935
						31.9766	87.5063	16.1085				12.463	115.598	81.6206	87.7272	110.85			23.9252	55.0449	33.1249	24.8864	65.7994	150.299			153.31	69.3453
						28.3544	175.318	28.9805				40.9086	65.2993	24.221	96.3771	56.1288			100.027	109.902	11.8555	56.5039	91.0747	34.7059			115.277	36.0232
						3.29589	133.91	8.80074				169.798	56.527	32.7129	110.165	98.7065			122.894	100.248	5.75728	25.2906	27.7944	153.51			47.696	64.7641
						67.1689	4.49035	137.207				178.895	125.148	31.5342	171.408	18.6179			32.0328	70.7247	7.04235	21.1798	6.47689	145.25			101.304	28.7416
						86.7734	119.249	87.6996				115.654	146.29	37.6339	149.206	14.4561			178.531	90.9931	72.9587	2.84023	59.6339	169.893			49.846	106.076
						115.062	153.288	158.761				130.317	0.296914	33.2065	21.3955	4.82635			118.775	54.1495	58.5584	26.6189	29.2575	168.663			3.84634	174.825
						158.207	167.788	21.2812				155.69	34.8336	8.50719	34.8476	17.2988			55.4605	102.503	57.7976	20.1109	43.436	39.6188			45.4226	44.1752
						43.914	161.99	174.078				77.6128	30.4782	26.8432	69.1566	17.9564			110.494	88.0958	72.6616	8.1335	167.074	62.184			82.5992	106.926
						169.613	107.063	167.862				33.1653	21.6622	30.7151	112.263	53.4097			105.799	19.3733	153.265	15.2666	87.1525	149.523			145.341	21.5452
						90.5865	81.6603	29.5577				110.736	12.5088	13.1961	179.04	8.99772			75.7481	13.6075	73.1111	130.526	109.852	6.91364			87.3905	3.08015
						140.705	90.6343	144.447				32.8145	37.6574	3.91354	3.59113	4.6138			142.403	1.89922	7.85602	54.6619	10.593	168.273			132.057	155.526
						134.211	15.7304	7.1853				32.593	77.3131	7.78217	170.547	17.4272			165.537	10.8995	70.8907	107.6	84.1046	28.9445			32.8212	157.989
						90.5996	30.7516	145.373				6.69172	17.6368	10.4022	150.347	63.6605			170.368	16.1978	56.5654	46.6053	74.0284	65.8818			58.526	88.7698
						137.943	27.3412	142.696				57.3606	61.1966	66.4678	85.4402	134.611			8.85588	9.88732	95.7238	42.7021	68.6864	47.1776			143.05	1.98369
						103.387	156.706	47.6496				43.9947	91.0162	34.6218	97.9584	11.04			1.35843	4.71265	153.133	73.9828	12.558	121.394			35.9474	13.8546
						154.199	51.7025	93.9843				61.4073	6.74736	16.588	43.4478	61.5191			32.9211	3.91191	28.9528	132.937	58.7286	6.68614			118.284	20.8197
						179.861	26.9794	145.19				28.9124	48.9774	71.8429	55.9269	110.093			100.346	31.4941	6.57118	24.4854	32.1676	2.47203			51.0277	101.337
						172.793	18.8667	135.405				27.1424	16.3623	85.3077	34.8731	19.3727			86.7953	3.94019	19.0141	92.1941	60.0855	3.48793			13.3056	37.6289
						114.604	53.5589	8.25787				84.3101	18.2838	0.819193	24.8609	4.99055			60.8127	2.11641	7.84482	68.1881	112.1	19.8871			151.498	20.9428
						170.558	28.2248	26.4756				70.0093	34.687	24.7168	15.8078	5.19124			73.0371	24.5755	21.0633	151.233	13.224	11.536			45.5798	170.43
						26.0063	42.9766	0.952694				38.2853	53.1635	65.6249	27.9651	7.94478			31.2757	113.07	37.2521	166.198	32.2646	29.903			33.6239	13.4125
						1.98709	9.74827	154.562				23.2614	175.799	6.11543	5.87563	0.0173424			51.1719	168.684	87.1611	29.1817	13.8862	3.47447			137.341	52.7817
						149.691	125.011	3.9492				58.6648	59.4905	14.9683	1.39312	27.8934			13.7173	173.948	97.9417	13.0956	18.1919	5.514			169.702	80.6502
						23.6329	28.9915	174.457				50.0472	128.362	148.6	4.87863	116.517			9.49194	152.173	63.9144	161.484	8.21461	3.368			88.0073	13.7739
[truncated: 27,644 more rows]

## Sheet: Figure 5I
Figure 5I
		KIF13B						KIF5B
[truncated: 42 more rows]

## Sheet: Figure 5J
Figure 5J
(Fraction)		Histogram data								Raw data for the histogram	Distance (nm)
[truncated: 11,334 more rows]

## Sheet: Figure 5K
Figure 5K
[truncated: 27,911 more rows]

## Sheet: Figure 5M
Figure 5M
[truncated: 3,263 more rows]
